# Supplementary material for: Evolutionary conservation of DNA methylation in CpG sites within ultraconserved noncoding elements
Source: Epigenetics. 2018 Feb 6;13(1):49–60. doi: 10.1080/15592294.2017.1411447 (PMC5836973; doi:10.1080/15592294.2017.1411447)
Supplement: supp_data_1411447.zip [file kepi-13-01-1411447-s001.zip]

Archive with 4 entries (3 files):
- supp_data_1411447/
- supp_data_1411447/supp_data_1411447 _s01.xlsx
- supp_data_1411447/supp_data_1411447 _s02.xlsx
- supp_data_1411447/supp_data_1411447 _s03.xlsx
