# Supplementary material for: Evolutionary conservation of DNA methylation in CpG sites within ultraconserved noncoding elements
Source: Epigenetics. 2018 Feb 6;13(1):49–60. doi: 10.1080/15592294.2017.1411447 (PMC5836973; doi:10.1080/15592294.2017.1411447)
Supplement: supp_data_1411447.zip [file kepi-13-01-1411447-s001.zip › supp_data_1411447/supp_data_1411447 _s01.xlsx]

## Sheet: Loci used in study
name	dataset	id	position-GRCh37-hg19	cpgcount	length	cpgdensity	cpgsitesper100bp	Mouse*	Opossum*	Zebrafinch*	Zebrafish*	Forward	Reverse-5'-biotinylated	Sequencing	Tm (F/R)	#CpGs queried	Amplicon len	Sequence to analyze
TANK_Chen	a,m	id=20877	chr2:162095052-162095297	16	246	0.0650407	6.50407	100	98.79	95.97	84.23	GTTAGGAGTAAGAAGGTGATAGTAAT	ACCTCAAATACTACTCTTCTCAAATAAA	GTGATAGTAATTAGGGGTG	58/58	4	102	AGAAGAGTGY GGTATTYGTG YGGGGTAATT AATTATTYGT TTTATTTGAG AAGAGTAGTA TTT
OTP_Faust	a,m	id=27386	chr5:76941157-76941363	12	207	0.057971	5.7971	99.52	98.55	96.14	71.57 to 82.91	GGTTGTAAATAAAATAATTAGTATTGAAGA	CAAACCTCATTACCACCTCTTAATA	AAATAAAATAATTAGTATTGAAGAG	54/58	4	107	YGATTTTTTT AATGAGATGG AGYGGTTGTA YGTTAYGGAG TAAAGGGGTT TTATTAAGAG G
PAX9_Emi	a,m	id=12145	chr14:36741651-36741930	13	280	0.0464286	4.64286	97.86	93.93	95.71	73.45	TGTGGGGTTTTAGATAAGTGTTTTATTAGT	AACAAATTCCAACAATTACAATCAAATCAA	GTGTTTTATTAGTATTTTTATTATG	58/55	5	100	TTYGTGTTGT TTYGTYGYGG YGTGTGTTTT GATTTGATTG TAATTG
BCL11B_Xenia	a,m,h	id=13014	chr14:99738483-99738687	9	205	0.0439024	4.39024	98.54	97.56	97.54	83.33	GGTTGGGGTTGTTTTTGTATAAT	CCCCAATACTCCCACTCTCTAAATCTTT	GGGATAAAATTTAAGTTTAAGTG	58/59	3	106	YGGAYGTGAY GTTTAATTTG TATTAGAGAT AAAAA
VRK1_Siddhartha	a,m	id=12920	chr14:98039411-98039663	11	253	0.0434783	4.34783	97.23	96.05	94.53	81.41	AGTTGGGGTTTTAGTTTTGATAAATTTGT	CAAAATAAAAATCTTCCCAATAAACTCTAC	TTGAATGTGAAGTTTGAAAAAA	59/59	4	150	GTYGGAGTYG TTAGATTAAA TTTTTTTTTT YGTYGAGAAA ATGAGAAAAG TTTTTATTT
PAX2_Abraham	a,m	id=7303	chr10:102372689-102372921	10	233	0.0429185	4.29185	100	95.71	89.36	89.5	GGAAGGAGAAATTTTTTTATATTTAAATGG	AATCTTTCCTATTAATTCCCTACAAC	TTATTTAGTATTTGAAGGTAATTAG	54/58	5	156	TTYGAAGAGA TTGTYGAGTG YGAAATAYGT TTAYGGAATA TTAATTTTTA TATATTTTT
PAX2_Daniel	a,m,h	id=7314	chr10:102415096-102415542	19	447	0.0425056	4.25056	99.78	98.83	96.85	62.92 to 84.47	AGGGAGAAAGTTAATTTTTTGTTTT	CCCATATAATTTATAACTACCTCTAAT	AAATTTTTATTAGTAATGGAG	57/56	4	249	ATTTYGTYGG AGATTTTTYG YG
SMAD2_Leo	a,m,h	id=17472	chr18:45121013-45121327	13	315	0.0412698	4.12698	97.77	NA	95.85	84.88	GGGAGTTGAGATGAGGTAAGAT	CTCCAAAATAACTAATTTATACTATCATCA	AGGAGTTTGTGGATTGGAA	60/56	5	237	TTTATTATYG GATTYGTTYG TYGTYGTTTA ATTGATATGT AGTTGATTTT
ZNF521_Robert	a,m	id=17073	chr18:22931939-22932182	10	244	0.0409836	4.09836	100	98.74	77.37	88.11	GAAAATGGAAGTAAGGTTTTTAAAGTTAT	ACAAACAAACTAACAATAATTTCCTCAATA	GGTTTTAGAGGGGGT	58/59	3	113	T T TTAATTYG TAGGGATTYG TTTTGTAYGT AATTATTGAG GAAATTATTG TTA
BCL11A_Naoko_2	a,m	id=19270	chr2:59541513-59541733	9	221	0.040724	4.0724	99.1	98.19	95.02	NA	TGTTGTGTTTTATATGGTTAGGGAAGTA	CTTTCATTTCCAATTACTATCTACTAACT	GATAAGTATTTTGTGAAGTTTA	59/58	7	157	TTAYGYGYGG TGGTGTTAGA TGYGAATTGT YGYGTATAGT TATAGGGTAY GTATATGATA TTTTATAGTT AGTAG
chr11_Kaori	a,m	id=9367	chr11:130106663-130106995	13	333	0.039039	3.9039	98.76	97.52	96.28	90.31	TGTATTTTATTTGTTTTGGAAGTAGTTTG	CCAAATATATAATACCACTTTCACTTCCTT	GTAAGATTAAATTTTTAGAGTTGGT	58/60	5	208	GAATATGGYG TTATATGTTT TGTATTYGTA AATTYGAGGT TTGYGGATAA TGTGTYGGGA AATTTTTATG TGGTGTTTAT A
RNF220_Mateo	a,m	id=3736	chr1:44990311-44990634	12	324	0.037037	3.7037	99.07	NA	94.43	70.3	ATGGGAGTAAATTTGGTAAATTATTAG	ACCAACTAAAAAAAAAATCACAATATAT	TGTATAGTTTGTTAGAGGTATT	53/55	3	167	TAAGAYGTTA AGAGTTTAAG GTTTATYGGG GTTAGTAGAG AGTTTTYGTT GAGTTTTTGA AATGTAGAGA GT
GBX2_Midori	a	id=21895	chr2:236826292-236826539	9	248	0.0362903	3.62903	98.36	NA	97.53	NA	ATGGGTTTAGTTATTTTTTTTTTGAGT	CAATATAAACAATTTTAATAAACAACCTCT	GGTTGTGTAGAATGGTA	58/55	3	143	GTTTATTGGY GGTATTTAAG GATATATTAT TTTYGTTGTG TGGTTYGTAG AGGTTGTTTA TTAAAATTGT T
MICALL2_Mustafa	a,m,h	id=30695	chr7:1308618-1308845	8	228	0.0350877	3.50877	96.48	96.48	95.13	79.19 to 88.74	AGGGGGAGTAAATTATTTTGTATTATTTGA	CTCCCCAAATCCCATAAATATTAAAC	ATTTGATTTTTGTTATAGATATGAA	60/59	3	105	ATYGTTATTT TYGYGATTAA ATGTTTTTTA GTTTAATAT
HOXD_Malcolm	a,m	id=21297	chr2:176940301-176940780	15	480	0.03125	3.125	96.17	98.33	97.08	81.18 to 91.42	TGGTGTTGTTGAGTAAAGTAGTAGATA	CTCTCATCCAATTAACACAATATATTAAAC	TGGTGTTGTTGAGTAAAGTAGTAGATA	58/57	4	213	ATTAGYGTTT TATTTTTTTT TTATTATTTA TAGYGTAGTG GAATATGTAA GTATTTGAGG GTGTTAAAGG AGYGTAGGTT TTATTGTAAA GTGTTYGTTT TGTTTTTTTT AATAGTTGAT T
MICALL2_Jan	a,m,h	id=30683	chr7:1278944-1279202	8	259	0.030888	3.0888	98.07	NA	98.07	68.22 to 95.37	TATGGGAGAGTGTAAATTGTTTTTG	ATTAAAAATCAACCCCTACATAACAACT	AATTGTTTTTGTTTTATTATGTATT	58/54	4	110	YGAYGTTATT ATTTTTTTTT TTAATTAYGG AGGTGTTAGG TYGAGTTGTT ATGTAGG
chrX_Maxwell	a	id=36217	chrX:122599250-122599677	11	428	0.0257009	2.57009	99.26	93.84	95.36	80.1	GAATGAGTAAGGTTTTTTGGATAAATTG	ACCCCATTATAATAACATTAAAACTAACCT	GGATAAATTGAAAAATAAATGGT	58/55	4	113	GGTAYGATAA AGGAGAGTGY GGTAGYGGGG GYGGTGATTT TAAGGTTAGT TTTAATG
IRXB_Ruby	a,m	id=15106	chr16:54323656-54324069	10	414	0.0241546	2.41546	99.03	98.3	97.32	82.72 to 94.59	GGGTTATAGGTTAATGAAATGTT	ATATTAAACCTCATTACCAACTTAAATACA	TTTTTGTAAAGTTTTGATAAGTAG	55/58	3	193	TTAATTAAYG AAGTTTGTAA TTATAATTTT ATAGAAATYG GGTYGATTTG TATATAAATT TTATTATTT
human LINE1	h	transposon	various	NA	NA	NA	NA	NA	NA	NA	NA	TTGAGTTAGGTGTGGGATATAGTT	CAAAAAATCAAAAAATTCCCTTTCC	AGGTGTGGATATAGT	58/58	4	145	TTYGTGGTGYGTYGTTTTTTAAGTYGGTTTGAAAAG
	a=animal							* Conservation as reported in UCNEbase
	m=mouse
	h=human

## Sheet: All UCNE loci
name	id	position-GRCh37-hg19	cpgcount	length	cpgdensity	cpgsitesper100bp	Note
chr1_Aida	id=3475	chr1:21755033-21755299	33	267	0.123596	12.3596	This is within a coding region, gene HS6ST1
TANK_Chen	id=20877	chr2:162095052-162095297	16	246	0.0650407	6.50407
PBX1_Robert	id=5092	chr1:164604739-164604999	16	261	0.0613027	6.13027
ZC3H3_Antonio	id=34084	chr8:144521488-144521703	13	216	0.0601852	6.01852
OTP_Faust	id=27386	chr5:76941157-76941363	12	207	0.057971	5.7971
chr21_Havana	id=22992	chr22:38885206-38885471	15	266	0.056391	5.6391
PAX9_Emi	id=12145	chr14:36741651-36741930	13	280	0.0464286	4.64286
LACE1_Logan	id=30056	chr6:108440018-108440285	12	268	0.0447761	4.47761
BCL11B_Xenia	id=13014	chr14:99738483-99738687	9	205	0.0439024	4.39024
PRDM8_Zhong	id=25742	chr4:80827087-80827315	10	229	0.0436681	4.36681
VRK1_Siddhartha	id=12920	chr14:98039411-98039663	11	253	0.0434783	4.34783
PAX2_Abraham	id=7303	chr10:102372689-102372921	10	233	0.0429185	4.29185
PAX2_Daniel	id=7314	chr10:102415096-102415542	19	447	0.0425056	4.25056
LBX1_Patricia	id=7390	chr10:103245674-103246128	19	455	0.0417582	4.17582
PBX1_Bryan	id=5081	chr1:164290052-164290317	11	266	0.0413534	4.13534
SMAD2_Leo	id=17472	chr18:45121013-45121327	13	315	0.0412698	4.12698
ZNF521_Robert	id=17073	chr18:22931939-22932182	10	244	0.0409836	4.09836
BCL11A_Naoko_2	id=19270	chr2:59541513-59541733	9	221	0.040724	4.0724
GSX1_Othell	id=10748	chr13:28396436-28396637	8	202	0.039604	3.9604
chr11_Kaori	id=9367	chr11:130106663-130106995	13	333	0.039039	3.9039
PBX1_Sam	id=5106	chr1:164681459-164681742	11	284	0.0387324	3.87324
chr21_Griselda	id=22889	chr22:27696546-27696755	8	210	0.0380952	3.80952
RNF220_Mateo	id=3736	chr1:44990311-44990634	12	324	0.037037	3.7037
TSHZ1_Traviata_2	id=17703	chr18:72614170-72614467	11	298	0.0369128	3.69128
NIPBL_Hector	id=27030	chr5:37064372-37064615	9	244	0.0368852	3.68852
BCL11B_Vladimir	id=12995	chr14:99655250-99655549	11	300	0.0366667	3.66667
GBX2_Midori	id=21895	chr2:236826292-236826539	9	248	0.0362903	3.62903
VRK1_Penelope	id=12904	chr14:97879426-97879897	17	472	0.0360169	3.60169
GBX2_Norma	id=21902	chr2:236888632-236888883	9	252	0.0357143	3.57143
SP8_Ariane	id=30964	chr7:20833243-20833495	9	253	0.0355731	3.55731
MICALL2_Mustafa	id=30695	chr7:1308618-1308845	8	228	0.0350877	3.50877
ZFHX3_Ava	id=15380	chr16:72505628-72505828	7	201	0.0348259	3.48259
MECOM_Doris	id=24810	chr3:168960322-168960637	11	316	0.0348101	3.48101
SMAD3_Atsuko_2	id=13804	chr15:67199542-67199743	7	202	0.0346535	3.46535
ZFHX3_Atsuko	id=15373	chr16:72461556-72461760	7	205	0.0341463	3.41463
ZNF503_Ariane_1	id=6898	chr10:77055191-77055396	7	206	0.0339806	3.39806
chr2_Butcher	id=18844	chr2:38976008-38976332	11	325	0.0338462	3.38462
ESRRB_Theodore	id=12669	chr14:77008389-77008595	7	207	0.0338164	3.38164
GSX1_Quentin	id=10750	chr13:28396887-28397183	10	297	0.03367	3.367
PBX1_Hana	id=5088	chr1:164592979-164593187	7	209	0.0334928	3.34928
PTBP2_Franz	id=4752	chr1:97271760-97272031	9	272	0.0330882	3.30882
HOXD_Maxwell	id=21303	chr2:176943291-176943594	10	304	0.0328947	3.28947
POU6F2_Isaac_1	id=31311	chr7:39170562-39170774	7	213	0.0328638	3.28638
ZEB2_Malcolm	id=20457	chr2:145268333-145268548	7	216	0.0324074	3.24074
ZFHX3_Larisa	id=15476	chr16:73517571-73517787	7	217	0.0322581	3.22581
TLE4_Chen	id=34725	chr9:81871567-81872032	15	466	0.0321888	3.21888
IRXA_Vivien_1	id=26757	chr5:2112526-2112743	7	218	0.0321101	3.21101
PAX1_Bryan	id=22087	chr20:21070909-21071158	8	250	0.032	3.2
VTI1A_Olivia	id=7555	chr10:114878496-114878996	16	501	0.0319361	3.19361
CADM1_Joshua	id=9156	chr11:115069100-115069351	8	252	0.031746	3.1746
POU3F3_Zeus	id=19971	chr2:105697512-105698050	17	539	0.0315399	3.15399
PHOX2B_Agamemnon	id=25501	chr4:41750062-41750347	9	286	0.0314685	3.14685
KIF14_Felix_2	id=5393	chr1:200216779-200217001	7	223	0.0313901	3.13901
LHX1_Vivien	id=16184	chr17:35590067-35590289	7	223	0.0313901	3.13901
HOXD_Malcolm	id=21297	chr2:176940301-176940780	15	480	0.03125	3.125
DMRT2_Daniel	id=34115	chr9:927217-927473	8	257	0.0311284	3.11284
chr13_Anna	id=10623	chr12:132197976-132198233	8	258	0.0310078	3.10078
MICALL2_Jan	id=30683	chr7:1278944-1279202	8	259	0.030888	3.0888
HNRNPD_Nemo_2	id=25760	chr4:83346619-83346943	10	325	0.0307692	3.07692
ESRRG_Frederica	id=5724	chr1:216734066-216734361	9	296	0.0304054	3.04054
OTP_Lucy	id=27421	chr5:77267928-77268224	9	297	0.030303	3.0303
TSHZ2_Leontina	id=22449	chr20:52104687-52104917	7	231	0.030303	3.0303
CASZ1_Lucia	id=3329	chr1:10683258-10683489	7	232	0.0301724	3.01724
VTI1A_Cameron	id=7494	chr10:114290469-114290768	9	300	0.03	3
chr5_Cameron	id=27276	chr5:65454552-65454818	8	267	0.0299625	2.99625
PBX3_Violet	id=35363	chr9:129224181-129224416	7	236	0.029661	2.9661
PAX2_Siddhartha	id=7352	chr10:102618876-102619078	6	203	0.0295567	2.95567
RUNX1T1_Kizuki	id=33617	chr8:93449846-93450082	7	237	0.0295359	2.95359
AUTS2_Silvester	id=31600	chr7:70110755-70111026	8	272	0.0294118	2.94118
ZFHX3_William	id=15517	chr16:73920318-73920521	6	204	0.0294118	2.94118
TSHZ3_Naomi	id=18293	chr19:31760073-31760277	6	205	0.0292683	2.92683
PROX1_Hong_1	id=5546	chr1:213956501-213956708	6	208	0.0288462	2.88462
POU6F2_Scheherazade	id=31323	chr7:39393383-39393590	6	208	0.0288462	2.88462
PITX2_Zhong	id=26069	chr4:113444447-113444689	7	243	0.0288066	2.88066
GAS1_Chao	id=34873	chr9:89517879-89518121	7	243	0.0288066	2.88066
BARHL2_Vincent	id=4652	chr1:91300599-91300877	8	279	0.0286738	2.86738
CASZ1_Santiago	id=3365	chr1:10795121-10795400	8	280	0.0285714	2.85714
TCF4_Nick	id=17509	chr18:53090771-53090980	6	210	0.0285714	2.85714
PBX3_Andrew	id=35244	chr9:128303958-128304274	9	317	0.0283912	2.83912
ZNF703_Amos	id=32724	chr8:37378414-37378660	7	247	0.0283401	2.83401
MICALL2_Aida	id=30669	chr7:1265904-1266186	8	283	0.0282686	2.82686
VTI1A_Ryan	id=7557	chr10:114879475-114879970	14	496	0.0282258	2.82258
LBX1_Ariane	id=7371	chr10:103090763-103090976	6	214	0.0280374	2.80374
HOXA_Jacob	id=31131	chr7:27179781-27180066	8	286	0.027972	2.7972
ESRRB_Vera	id=12680	chr14:77141539-77141754	6	216	0.0277778	2.77778
ZEB2_Mignon_1	id=20479	chr2:145340411-145340626	6	216	0.0277778	2.77778
PRDM13_Elvira	id=29934	chr6:100729297-100729550	7	254	0.0275591	2.75591
OTP_Frodo	id=27399	chr5:77148000-77148435	12	436	0.0275229	2.75229
NFIB_Prometheus	id=34283	chr9:14303599-14303816	6	218	0.0275229	2.75229
PBX3_Silvester	id=35340	chr9:128869962-128870435	13	474	0.0274262	2.74262
BCL11A_Antigone	id=19110	chr2:58113393-58113685	8	293	0.0273038	2.73038
NRXN3_Amadeus	id=12698	chr14:79115459-79115716	7	258	0.0271318	2.71318
GBX2_Molly	id=21898	chr2:236867239-236867534	8	296	0.027027	2.7027
chr17_Ava	id=15997	chr17:25634713-25634971	7	259	0.027027	2.7027
ESRRG_Juan	id=5769	chr1:216931507-216931728	6	222	0.027027	2.7027
ESRRG_Frodo	id=5726	chr1:216736555-216736851	8	297	0.026936	2.6936
SOX21_Chen_2	id=11441	chr13:95314710-95314969	7	260	0.0269231	2.69231
chr14_Lucia	id=12793	chr14:93940312-93940647	9	336	0.0267857	2.67857
chr6_Amanda	id=29244	chr6:36567493-36568128	17	636	0.0267296	2.67296
ZFPM2_Clara_1	id=33831	chr8:106155620-106155997	10	378	0.026455	2.6455
VRK1_Jasmine	id=12869	chr14:97431162-97431766	16	605	0.0264463	2.64463
SOX5_Flora	id=9697	chr12:23693592-23693818	6	227	0.0264317	2.64317
BHLHE22_Virginia	id=33110	chr8:66362066-66362330	7	265	0.0264151	2.64151
BCL11A_Nagasawa	id=19263	chr2:59477052-59477471	11	420	0.0261905	2.61905
ZEB2_Jun	id=20422	chr2:145210020-145210439	11	420	0.0261905	2.61905
ZNF703_Flora	id=32713	chr8:37238217-37238713	13	497	0.0261569	2.61569
VTI1A_Jun	id=7530	chr10:114578214-114578519	8	306	0.0261438	2.61438
SATB1_Ming	id=23274	chr3:18412313-18412580	7	268	0.0261194	2.61194
DBX1_Jan	id=8549	chr11:20269119-20269387	7	269	0.0260223	2.60223
MEIS1_Molly	id=19562	chr2:66735726-66735956	6	231	0.025974	2.5974
ESRRG_Flora	id=5713	chr1:216694923-216695309	10	387	0.0258398	2.58398
chrX_Maxwell	id=36217	chrX:122599250-122599677	11	428	0.0257009	2.57009
AUTS2_Santiago	id=31595	chr7:70095694-70096083	10	390	0.025641	2.5641
SOX1_Alice	id=11646	chr13:111552824-111553096	7	273	0.025641	2.5641
EBF3_Leontina_1	id=8070	chr10:131515024-131515257	6	234	0.025641	2.5641
ZFHX3_Trevor	id=15509	chr16:73905162-73905395	6	234	0.025641	2.5641
CASZ1_Hana	id=3321	chr1:10653779-10654169	10	391	0.0255754	2.55754
NKX6-2_Tarzan	id=8234	chr10:134566885-134567119	6	235	0.0255319	2.55319
NR2F2_Jonathan	id=14247	chr15:96579840-96580074	6	235	0.0255319	2.55319
PAX2_Oberon	id=7345	chr10:102567791-102568066	7	276	0.0253623	2.53623
ESRRG_Eva	id=5710	chr1:216691249-216691880	16	632	0.0253165	2.53165
IRXA_Akiko_1	id=26902	chr5:4628056-4628293	6	238	0.0252101	2.52101
chr1_Beatrice	id=3527	chr1:27050300-27050537	6	238	0.0252101	2.52101
CASZ1_Ming	id=3352	chr1:10758241-10758598	9	358	0.0251397	2.51397
LRPPRC_Griselda	id=18869	chr2:44132885-44133242	9	358	0.0251397	2.51397
OTX1_Norma_1	id=19456	chr2:63240650-63240968	8	319	0.0250784	2.50784
NFIA_Atsuko	id=3935	chr1:61330842-61331161	8	320	0.025	2.5
ZIC1_Figaro	id=24572	chr3:147096838-147097037	5	200	0.025	2.5
ZBTB16_Tarzan	id=9121	chr11:114099792-114100192	10	401	0.0249377	2.49377
ONECUT1_Eva	id=13538	chr15:53266575-53266935	9	361	0.0249307	2.49307
VTI1A_Demian	id=7498	chr10:114296531-114296851	8	321	0.0249221	2.49221
RNF220_Antigone	id=3717	chr1:44715674-44715874	5	201	0.0248756	2.48756
MICALL2_Frodo	id=30678	chr7:1271947-1272147	5	201	0.0248756	2.48756
chr10_Trevor	id=7294	chr10:99933220-99933420	5	201	0.0248756	2.48756
NPAS3_Mignon	id=12016	chr14:34035279-34035641	9	363	0.0247934	2.47934
GBX2_Zhong	id=21920	chr2:237071514-237071756	6	243	0.0246914	2.46914
HNRNPD_Mignon	id=25758	chr4:83275833-83276319	12	487	0.0246407	2.46407
chr10_Zhong	id=8203	chr10:131764047-131764249	5	203	0.0246305	2.46305
chr13_Kaori	id=11487	chr13:98008834-98009158	8	325	0.0246154	2.46154
chr1_Yvonne_2	id=5970	chr1:224577243-224577567	8	325	0.0246154	2.46154
RUNX1T1_Chao_1	id=33561	chr8:92971775-92972018	6	244	0.0245902	2.45902
POU3F2_Nemo	id=29860	chr6:98719911-98720236	8	326	0.0245399	2.45399
chr8_Felix	id=32793	chr8:49494960-49495163	5	204	0.0245098	2.45098
ZEB2_Antigone_2	id=20255	chr2:144113648-144113851	5	204	0.0245098	2.45098
TSHZ1_Prometheus	id=17734	chr18:72778377-72778580	5	204	0.0245098	2.45098
FOXP2_Traviata_2	id=32145	chr7:115453110-115453354	6	245	0.0244898	2.44898
EBF3_Ariel	id=7913	chr10:130493122-130493653	13	532	0.0244361	2.44361
RNF220_Jonathan	id=3734	chr1:44971228-44971473	6	246	0.0243902	2.43902
TSHZ3_Akiko	id=18103	chr19:30550938-30551183	6	246	0.0243902	2.43902
NR2F2_Lucy	id=14279	chr15:96867067-96867271	5	205	0.0243902	2.43902
NR2F2_Eugene	id=14179	chr15:96040778-96041311	13	534	0.0243446	2.43446
HMX2_Bryan_2	id=7769	chr10:124852578-124852906	8	329	0.0243161	2.43161
HOXA_Harper	id=31178	chr7:27591493-27591821	8	329	0.0243161	2.43161
EBF1_Hana	id=28454	chr5:158166894-158167222	8	329	0.0243161	2.43161
NFIA_Trystan_2	id=4023	chr1:61926429-61926675	6	247	0.0242915	2.42915
NR2F2_Charlie	id=14173	chr15:96005351-96005556	5	206	0.0242718	2.42718
TSHZ3_Sebastian	id=18378	chr19:32209977-32210182	5	206	0.0242718	2.42718
IRXA_Santiago_1	id=26847	chr5:3428119-3428324	5	206	0.0242718	2.42718
ZFPM2_Clara_2	id=33832	chr8:106156001-106156330	8	330	0.0242424	2.42424
NR2F1_Wei_2	id=27873	chr5:94227826-94228114	7	289	0.0242215	2.42215
IRXB_Ruby	id=15106	chr16:54323656-54324069	10	414	0.0241546	2.41546
NIPBL_Antonio	id=27018	chr5:36878861-36879067	5	207	0.0241546	2.41546
TNPO1_Xavier	id=27338	chr5:72634261-72634467	5	207	0.0241546	2.41546
ODZ2_Mauritius	id=28643	chr5:167537831-167538162	8	332	0.0240964	2.40964
GSX2_Chao	id=25570	chr4:54867914-54868245	8	332	0.0240964	2.40964
ZFHX4_Logan	id=33390	chr8:77720688-77721061	9	374	0.0240642	2.40642
RNF220_Frederica	id=3727	chr1:44792091-44792381	7	291	0.024055	2.4055
SHOX2_Amos	id=24703	chr3:157638527-157638817	7	291	0.024055	2.4055
PAX9_Maxwell_2	id=12166	chr14:36933901-36934108	5	208	0.0240385	2.40385
PAX2_Amadeus	id=7305	chr10:102375094-102375343	6	250	0.024	2.4
SALL3_Agnes	id=17943	chr18:76482355-76482771	10	417	0.0239808	2.39808
chr21_Aaron	id=22607	chr21:17906778-17907195	10	418	0.0239234	2.39234
NR4A2_Emi	id=20731	chr2:156583803-156584011	5	209	0.0239234	2.39234
DACH1_Eden	id=11122	chr13:72098817-72099446	15	630	0.0238095	2.38095
ZFPM2_Silvester	id=33881	chr8:106768975-106769268	7	294	0.0238095	2.38095
CASZ1_Mauritius	id=3350	chr1:10751164-10751373	5	210	0.0238095	2.38095
CUX2_Oberon	id=10462	chr12:111725254-111725464	5	211	0.0236967	2.36967
POU4F2_Eugene	id=26313	chr4:147557667-147557920	6	254	0.023622	2.3622
CHD7_Siddhartha	id=32972	chr8:61762000-61762423	10	424	0.0235849	2.35849
AUTS2_Bryan	id=31524	chr7:69599188-69599399	5	212	0.0235849	2.35849
TSHZ1_Leopold	id=17832	chr18:73848612-73849037	10	426	0.0234742	2.34742
GBX2_Emi	id=21884	chr2:236773687-236773899	5	213	0.0234742	2.34742
BHLHE22_Sam	id=33102	chr8:66186814-66187026	5	213	0.0234742	2.34742
chr1_Yordan_2	id=5942	chr1:221165739-221165951	5	213	0.0234742	2.34742
ZEB2_Lolita	id=20446	chr2:145247004-145247387	9	384	0.0234375	2.34375
NR2F2_Claudia	id=14174	chr15:96007689-96008287	14	599	0.0233723	2.33723
OTX1_Lucia	id=19447	chr2:63223759-63224186	10	428	0.0233645	2.33645
PAX2_Johanna	id=7325	chr10:102475650-102475863	5	214	0.0233645	2.33645
ZNF503_Veronica	id=7101	chr10:78676929-78677143	5	215	0.0232558	2.32558
NKX6-2_Abraham	id=8225	chr10:134471489-134471876	9	388	0.0231959	2.31959
EBF3_Trystan	id=8174	chr10:131705857-131706201	8	345	0.0231884	2.31884
ETV1_Logan	id=30832	chr7:14189521-14189865	8	345	0.0231884	2.31884
OLIG2_Eduardo	id=22673	chr21:34291133-34291434	7	302	0.0231788	2.31788
GATA3_Isaac	id=6234	chr10:8077344-8077603	6	260	0.0230769	2.30769
POU3F1_Olivia	id=3653	chr1:38724158-38724374	5	217	0.0230415	2.30415
VRK1_Atsuko	id=12852	chr14:97080859-97081075	5	217	0.0230415	2.30415
ZC3H3_Figaro	id=34088	chr8:144561673-144561889	5	217	0.0230415	2.30415
ZC3H3_Hamlet	id=34091	chr8:144575885-144576101	5	217	0.0230415	2.30415
BNC2_Hector	id=34361	chr9:16515484-16515700	5	217	0.0230415	2.30415
VRK1_Napoleon	id=12887	chr14:97619799-97620102	7	304	0.0230263	2.30263
ZFHX3_Gandalf	id=15464	chr16:73352457-73352760	7	304	0.0230263	2.30263
BHLHE22_Norma	id=33092	chr8:66057329-66057807	11	479	0.0229645	2.29645
BARHL2_Aurore	id=4567	chr1:90570717-90571108	9	392	0.0229592	2.29592
NKX6-1_Hector	id=25791	chr4:84991443-84991704	6	262	0.0229008	2.29008
chr6_Andrew	id=29267	chr6:41434812-41435074	6	263	0.0228137	2.28137
BARHL1_Juan	id=35469	chr9:135620086-135620348	6	263	0.0228137	2.28137
PAX2_Mateo	id=7344	chr10:102563686-102563993	7	308	0.0227273	2.27273
MEIS2_Abraham_1	id=13139	chr15:35545967-35546186	5	220	0.0227273	2.27273
TFAP2B_Hector	id=29404	chr6:50798888-50799107	5	220	0.0227273	2.27273
GSX1_Leopold	id=10745	chr13:28364313-28364577	6	265	0.0226415	2.26415
SATB1_Ryan	id=23286	chr3:18456736-18457000	6	265	0.0226415	2.26415
PITX2_Vladimir	id=26066	chr4:113442754-113443018	6	265	0.0226415	2.26415
LHX1_Trevor	id=16173	chr17:35488921-35489141	5	221	0.0226244	2.26244
CDK14_Cassandra	id=31726	chr7:90756169-90756389	5	221	0.0226244	2.26244
RUNX1T1_Norma	id=33640	chr8:93654990-93655211	5	222	0.0225225	2.25225
NRXN3_Ryan	id=12719	chr14:80327425-80327825	9	401	0.0224439	2.24439
MSI2_Ming	id=16429	chr17:55644519-55644830	7	312	0.0224359	2.24359
EMX2_Flora	id=7662	chr10:119309703-119309925	5	223	0.0224215	2.24215
EBF3_Flora	id=7995	chr10:130996117-130996339	5	223	0.0224215	2.24215
IRXA_Bryan	id=26865	chr5:3608176-3608398	5	223	0.0224215	2.24215
PAX2_Benjamin	id=7313	chr10:102414204-102414471	6	268	0.0223881	2.23881
MICALL2_Norma	id=30697	chr7:1337423-1337735	7	313	0.0223642	2.23642
MEF2C_Alice	id=27509	chr5:87835861-87836084	5	224	0.0223214	2.23214
ZEB2_Florentino	id=20342	chr2:144704107-144704644	12	538	0.0223048	2.23048
OTP_Lukas	id=27423	chr5:77268844-77269202	8	359	0.0222841	2.22841
POU3F2_Frodo	id=29812	chr6:98116495-98116898	9	404	0.0222772	2.22772
LMO4_Dorian	id=4433	chr1:87803612-87803881	6	270	0.0222222	2.22222
chr10_Antigone	id=6266	chr10:9327734-9328004	6	271	0.0221402	2.21402
BCL11B_Chao	id=12950	chr14:98645016-98645332	7	317	0.022082	2.2082
chr6_Figaro	id=29433	chr6:51274781-51275052	6	272	0.0220588	2.20588
TSHZ2_Malcolm	id=22433	chr20:51900774-51901045	6	272	0.0220588	2.20588
PAX6_Amanda	id=8618	chr11:30739118-30739344	5	227	0.0220264	2.20264
POU3F2_Lucifer	id=29849	chr6:98564355-98564581	5	227	0.0220264	2.20264
RUNX1T1_Maxwell	id=33630	chr8:93518456-93518682	5	227	0.0220264	2.20264
LMO3_Vanessa	id=9639	chr12:17848551-17848868	7	318	0.0220126	2.20126
MICALL2_Charlie_2	id=30671	chr7:1268339-1268611	6	273	0.021978	2.1978
NR2F2_Ursula	id=14390	chr15:97690863-97691090	5	228	0.0219298	2.19298
LHX1_Ming	id=16166	chr17:35466790-35467017	5	228	0.0219298	2.19298
chr3_Laura	id=24695	chr3:156874699-156874926	5	228	0.0219298	2.19298
SOX2_Logan_1	id=24994	chr3:181278959-181279186	5	228	0.0219298	2.19298
MEIS2_Hannibal_1	id=13221	chr15:36966322-36966595	6	274	0.0218978	2.18978
BCL11A_Aida	id=19105	chr2:58096858-58097086	5	229	0.0218341	2.18341
ARX_Nemo	id=35702	chrX:25017644-25017964	7	321	0.0218069	2.18069
OTP_Hector	id=27404	chr5:77170906-77171273	8	368	0.0217391	2.17391
TEAD1_Mustafa	id=8353	chr11:12886213-12886488	6	276	0.0217391	2.17391
GSX1_Frederica	id=10744	chr13:28319045-28319320	6	276	0.0217391	2.17391
MEIS2_Atsuko	id=13196	chr15:36787690-36787919	5	230	0.0217391	2.17391
POU4F2_Figaro	id=26315	chr4:147574325-147574554	5	230	0.0217391	2.17391
POU4F1_Laura	id=11323	chr13:79183203-79183433	5	231	0.021645	2.1645
NR4A2_Ariane_2	id=20719	chr2:156508301-156508531	5	231	0.021645	2.1645
POU4F1_Dorian	id=11300	chr13:78957231-78957508	6	278	0.0215827	2.15827
ZFHX4_Naomi	id=33419	chr8:77778712-77778989	6	278	0.0215827	2.15827
EBF3_Elvira	id=7974	chr10:130843691-130843922	5	232	0.0215517	2.15517
chr2_Scarlett	id=21791	chr2:223133798-223134029	5	232	0.0215517	2.15517
SOX2_Hamlet	id=24983	chr3:181135579-181135903	7	325	0.0215385	2.15385
ARL15_Roman	id=27162	chr5:53511080-53511404	7	325	0.0215385	2.15385
TCF4_Hannibal	id=17507	chr18:53089797-53090170	8	374	0.0213904	2.13904
VTI1A_Wagner	id=7574	chr10:114908044-114908418	8	375	0.0213333	2.13333
LMO1_Logan	id=8276	chr11:8304630-8305004	8	375	0.0213333	2.13333
IRXB_Penelope	id=15084	chr16:54093563-54093797	5	235	0.0212766	2.12766
NR2F1_Hector_2	id=27711	chr5:92526803-92527133	7	331	0.021148	2.1148
EBF3_Sam_2	id=8156	chr10:131689572-131689808	5	237	0.021097	2.1097
SP8_William_2	id=31023	chr7:22091931-22092167	5	237	0.021097	2.1097
ZEB2_Leontina	id=20431	chr2:145223359-145223785	9	427	0.0210773	2.10773
PROX1_Eva	id=5530	chr1:213598537-213599011	10	475	0.0210526	2.10526
VRK1_Molly	id=12883	chr14:97559178-97559462	6	285	0.0210526	2.10526
ODZ3_Apollo	id=26609	chr4:182272274-182272558	6	285	0.0210526	2.10526
VTI1A_Silvester	id=7565	chr10:114885151-114885863	15	713	0.0210379	2.10379
chr11_Felix	id=8830	chr11:47490291-47490528	5	238	0.0210084	2.10084
ZFPM2_Joshua	id=33850	chr8:106503545-106503782	5	238	0.0210084	2.10084
ZNF503_Flora	id=6942	chr10:77406283-77406663	8	381	0.0209974	2.09974
MLLT10_Frankenstein	id=6395	chr10:21807110-21807348	5	239	0.0209205	2.09205
ZFHX3_Napoleon	id=15496	chr16:73747126-73747364	5	239	0.0209205	2.09205
PAX5_Faust	id=34571	chr9:37324179-37324609	9	431	0.0208817	2.08817
ESRRG_Florentino	id=5715	chr1:216705485-216705963	10	479	0.0208768	2.08768
AUTS2_Julia	id=31566	chr7:69911428-69911715	6	288	0.0208333	2.08333
FOXG1_Naomi_1	id=11817	chr14:29859148-29859387	5	240	0.0208333	2.08333
chr14_Scout	id=13050	chr14:103801981-103802220	5	240	0.0208333	2.08333
PBX3_Frankenstein	id=35281	chr9:128592111-128592350	5	240	0.0208333	2.08333
chr9_Harold	id=34858	chr9:86589882-86590746	18	865	0.0208092	2.08092
GBX2_Franz	id=21888	chr2:236806694-236806934	5	241	0.0207469	2.07469
TSHZ1_Mustafa	id=17793	chr18:73074969-73075499	11	531	0.0207156	2.07156
MEIS2_Apollo	id=13168	chr15:36069390-36069631	5	242	0.0206612	2.06612
MAB21L2_Gandalf	id=26411	chr4:151522024-151522265	5	242	0.0206612	2.06612
TLE4_Robert	id=34814	chr9:84284811-84285052	5	242	0.0206612	2.06612
PAX2_Alexander	id=7304	chr10:102373621-102374056	9	436	0.0206422	2.06422
EBF3_Naoko	id=8104	chr10:131647964-131648254	6	291	0.0206186	2.06186
LHX9_Patricia	id=5345	chr1:198264415-198264754	7	340	0.0205882	2.05882
CUX1_Trevor	id=31854	chr7:101858586-101858925	7	340	0.0205882	2.05882
chr10_Eden	id=6419	chr10:22619011-22619253	5	243	0.0205761	2.05761
POU6F2_Chen	id=31303	chr7:39074021-39074264	5	244	0.0204918	2.04918
POU3F3_Roxane_1	id=19940	chr2:105255588-105255880	6	293	0.0204778	2.04778
POU3F2_Atsuko	id=29784	chr6:97545006-97545495	10	490	0.0204082	2.04082
EBF3_Othell	id=8122	chr10:131666429-131666771	7	343	0.0204082	2.04082
ESRRB_Isolde	id=12654	chr14:76664034-76664278	5	245	0.0204082	2.04082
chr3_Amos	id=23153	chr3:11598002-11598246	5	245	0.0204082	2.04082
EBF1_Mateo	id=28470	chr5:158251109-158251353	5	245	0.0204082	2.04082
MAB21L1_Gabriel	id=10839	chr13:36088340-36088585	5	246	0.0203252	2.03252
SATB1_Maxwell	id=23273	chr3:18411043-18411731	14	689	0.0203193	2.03193
OTP_Olivia	id=27428	chr5:77291674-77292265	12	592	0.0202703	2.02703
EBF3_Aladdin	id=7883	chr10:130274653-130274949	6	297	0.020202	2.0202
chr2_Mignon	id=19720	chr2:72561996-72562441	9	446	0.0201794	2.01794
chr6_Malcolm	id=29713	chr6:90928244-90928491	5	248	0.0201613	2.01613
NR2F2_Penelope	id=14362	chr15:97345051-97345298	5	248	0.0201613	2.01613
EBF3_Traviata	id=8171	chr10:131699789-131700037	5	249	0.0200803	2.00803
chr5_Frankenstein	id=27937	chr5:106712730-106712978	5	249	0.0200803	2.00803
FIGN_Pandora	id=20999	chr2:164911228-164911476	5	249	0.0200803	2.00803
DACH1_Helen	id=11143	chr13:72212404-72212702	6	299	0.0200669	2.00669
chr17_Zeus	id=16745	chr17:74730410-74730708	6	299	0.0200669	2.00669
FIGN_Haruki	id=20962	chr2:164468775-164469123	7	349	0.0200573	2.00573
CASZ1_Malcolm	id=3343	chr1:10732561-10732810	5	250	0.02	2
chr9_Jun	id=34934	chr9:98258545-98258794	5	250	0.02	2
TCF4_Scout	id=17527	chr18:53705555-53705804	5	250	0.02	2
TSHZ1_Whitney	id=17678	chr18:72420714-72420963	5	250	0.02	2
PROX1_Pablo	id=5594	chr1:214212185-214212384	4	200	0.02	2
TSHZ3_Laura	id=18244	chr19:31353640-31353839	4	200	0.02	2
LACE1_Kizuki	id=30054	chr6:108435779-108435978	4	200	0.02	2
PAX6_Daniel	id=8625	chr11:31047933-31048233	6	301	0.0199336	1.99336
RUNX1T1_Napoleon	id=33636	chr8:93623445-93623745	6	301	0.0199336	1.99336
CADPS_Vera	id=23711	chr3:62407040-62407290	5	251	0.0199203	1.99203
OTP_Mauritius	id=27426	chr5:77289749-77290200	9	452	0.0199115	1.99115
IRXA_Scarlett	id=26841	chr5:3357367-3357567	4	201	0.0199005	1.99005
ZFHX3_Felix	id=15405	chr16:72836026-72836377	7	352	0.0198864	1.98864
GBX2_Othell	id=21910	chr2:236963192-236963494	6	303	0.019802	1.9802
MIR4796_Ava	id=24269	chr3:114379032-114379334	6	303	0.019802	1.9802
VTI1A_Malcolm	id=7536	chr10:114647037-114647238	4	202	0.019802	1.9802
chr11_Leontina	id=9379	chr11:131504059-131504260	4	202	0.019802	1.9802
BARHL1_Lincoln	id=35477	chr9:135681517-135681718	4	202	0.019802	1.9802
SOX6_Brooklyn	id=8429	chr11:16103367-16103568	4	202	0.019802	1.9802
TSHZ1_Norma	id=17771	chr18:72939872-72940073	4	202	0.019802	1.9802
chr9_Oliver	id=35078	chr9:121219985-121220237	5	253	0.0197628	1.97628
GBX2_Amadeus	id=21874	chr2:236716348-236716600	5	253	0.0197628	1.97628
ESRRG_Frankenstein	id=5721	chr1:216723383-216723939	11	557	0.0197487	1.97487
CELF2_Chen	id=6319	chr10:11372369-11372672	6	304	0.0197368	1.97368
NR2F2_Aphrodite_2	id=14155	chr15:95896175-95896377	4	203	0.0197044	1.97044
TSHZ3_Mignon	id=18282	chr19:31656813-31657015	4	203	0.0197044	1.97044
BCL11A_Zeus	id=19398	chr2:60795242-60795444	4	203	0.0197044	1.97044
chr7_Gabriela	id=31760	chr7:92327578-92327831	5	254	0.019685	1.9685
IRXB_Poseidon	id=15090	chr16:54101268-54101623	7	356	0.0196629	1.96629
chr20_Charlie	id=22276	chr20:42644017-42644322	6	306	0.0196078	1.96078
SOX5_Hamlet	id=9703	chr12:23714454-23714708	5	255	0.0196078	1.96078
TMEM114_Ariel	id=14560	chr16:7384517-7384720	4	204	0.0196078	1.96078
chr4_Toru	id=25923	chr4:105346165-105346573	8	409	0.0195599	1.95599
ODZ3_Elvira	id=26620	chr4:182429014-182429269	5	256	0.0195312	1.95312
DPH1_Oskar	id=15824	chr17:2095134-2095338	4	205	0.0195122	1.95122
NFIB_Urania	id=34287	chr9:14307982-14308186	4	205	0.0195122	1.95122
HMX2_Oberon	id=7801	chr10:125108723-125109081	7	359	0.0194986	1.94986
NR2F2_Harper	id=14205	chr15:96211359-96211666	6	308	0.0194805	1.94805
ZC3H3_Roxane	id=34098	chr8:144613918-144614174	5	257	0.0194553	1.94553
LHX1_Frederica	id=16132	chr17:35194738-35195149	8	412	0.0194175	1.94175
TFAP2B_Amanda	id=29354	chr6:50061298-50061503	4	206	0.0194175	1.94175
NRIP1_Virginia	id=22577	chr21:16377738-16378047	6	310	0.0193548	1.93548
FOXP2_Arthur	id=31979	chr7:114055001-114055310	6	310	0.0193548	1.93548
BARHL2_Charlie	id=4581	chr1:90664263-90664469	4	207	0.0193237	1.93237
chr8_Ariane	id=32641	chr8:33727876-33728082	4	207	0.0193237	1.93237
VRK1_Tatiana	id=12923	chr14:98101101-98101307	4	207	0.0193237	1.93237
BNC2_Laura	id=34385	chr9:16681695-16681901	4	207	0.0193237	1.93237
POU3F3_Vera	id=19956	chr2:105474774-105475032	5	259	0.019305	1.9305
TSHZ1_Sam	id=17717	chr18:72745473-72745731	5	259	0.019305	1.9305
DBX1_Oberon	id=8554	chr11:20297852-20298162	6	311	0.0192926	1.92926
GLI3_Sam	id=31395	chr7:42253637-42254052	8	416	0.0192308	1.92308
ZNF238_Flora_1	id=6112	chr1:243876737-243877048	6	312	0.0192308	1.92308
SMAD3_Atsuko_1	id=13803	chr15:67199281-67199540	5	260	0.0192308	1.92308
SOX6_Ariane	id=8410	chr11:15991526-15991785	5	260	0.0192308	1.92308
ESRRG_Boris	id=5670	chr1:216228032-216228239	4	208	0.0192308	1.92308
BHLHE22_Adela	id=33012	chr8:64519157-64519364	4	208	0.0192308	1.92308
RNF220_Gandalf	id=3728	chr1:44874995-44875307	6	313	0.0191693	1.91693
chr1_Yasmin	id=5193	chr1:172113896-172114208	6	313	0.0191693	1.91693
FOXB1_Lucia	id=13712	chr15:60519140-60519400	5	261	0.0191571	1.91571
NR2F2_Abraham	id=14091	chr15:95074218-95074478	5	261	0.0191571	1.91571
SP3_Zelda	id=21208	chr2:175196611-175196871	5	261	0.0191571	1.91571
MEIS2_Naoko	id=13302	chr15:37338180-37338388	4	209	0.0191388	1.91388
BCL11B_Cameron	id=12949	chr14:98629443-98629651	4	209	0.0191388	1.91388
chr13_Jonathan	id=11443	chr13:95358852-95359113	5	262	0.019084	1.9084
ISL1_Aurore	id=27070	chr5:50391406-50391720	6	315	0.0190476	1.90476
ZC3H3_Helen	id=34092	chr8:144588524-144588838	6	315	0.0190476	1.90476
SOX21_Johanna	id=11456	chr13:95516702-95516911	4	210	0.0190476	1.90476
chr20_Bryan	id=22178	chr20:34328396-34328605	4	210	0.0190476	1.90476
ZNF608_Delphina	id=28108	chr5:124070803-124071012	4	210	0.0190476	1.90476
FOXB1_Doris	id=13685	chr15:60290378-60290850	9	473	0.0190275	1.90275
BNC2_Lucifer	id=34387	chr9:16705168-16705430	5	263	0.0190114	1.90114
MIR4796_Ariane	id=24264	chr3:114283929-114284349	8	421	0.0190024	1.90024
chr16_Jasmine	id=15335	chr16:69673983-69674193	4	211	0.0189573	1.89573
TSHZ1_Quentin	id=17732	chr18:72770786-72770996	4	211	0.0189573	1.89573
ZFPM2_Nick	id=33868	chr8:106673922-106674185	5	264	0.0189394	1.89394
MICALL2_Charlie_1	id=30670	chr7:1268006-1268322	6	317	0.0189274	1.89274
NPAS3_Joshua	id=11976	chr14:33751463-33751885	8	423	0.0189125	1.89125
DLX1_Trystan	id=21145	chr2:172958360-172958889	10	530	0.0188679	1.88679
MAB21L1_Naoko	id=10813	chr13:35772853-35773276	8	424	0.0188679	1.88679
VRK1_Lukas	id=12879	chr14:97536641-97536905	5	265	0.0188679	1.88679
CASZ1_Benjamin	id=3304	chr1:10573940-10574151	4	212	0.0188679	1.88679
ZEB2_Johanna	id=20408	chr2:145188351-145188562	4	212	0.0188679	1.88679
TNFAIP3_Apollo_1	id=30283	chr6:137652582-137652793	4	212	0.0188679	1.88679
TCF4_Figaro	id=17506	chr18:53084025-53084343	6	319	0.0188088	1.88088
EMX2_Lolita	id=7687	chr10:119630439-119630704	5	266	0.018797	1.8797
SP3_Zeus	id=21212	chr2:175203689-175203901	4	213	0.0187793	1.87793
PITX2_Amadeus	id=25985	chr4:111538763-111538975	4	213	0.0187793	1.87793
EBF3_Pandora	id=8126	chr10:131669124-131669443	6	320	0.01875	1.875
EBF3_Demian_2	id=7966	chr10:130832391-130832817	8	427	0.0187354	1.87354
ZNF503_Faust	id=6940	chr10:77399495-77399868	7	374	0.0187166	1.87166
MECOM_Sebastian	id=24851	chr3:169223773-169224146	7	374	0.0187166	1.87166
BHLHE22_Isaac	id=33075	chr8:65615150-65615630	9	481	0.018711	1.8711
EBF3_Prometheus	id=8143	chr10:131682507-131682720	4	214	0.0186916	1.86916
TNPO1_Emi	id=27325	chr5:72204530-72204743	4	214	0.0186916	1.86916
TLE4_Gwyneth	id=34739	chr9:82194765-82195194	8	430	0.0186047	1.86047
EBF3_Franz	id=8001	chr10:131034580-131034794	4	215	0.0186047	1.86047
ZIC2_Isolde	id=11526	chr13:100523859-100524073	4	215	0.0186047	1.86047
chr12_Yves	id=10324	chr12:103345730-103345944	4	215	0.0186047	1.86047
ESRRG_Arthur	id=5662	chr1:216136815-216137513	13	699	0.018598	1.8598
SALL3_Dakota	id=17869	chr18:75697602-75697870	5	269	0.0185874	1.85874
SYNCRIP_Prometheus	id=29662	chr6:85823802-85824070	5	269	0.0185874	1.85874
SATB2_Victor	id=21560	chr2:200174723-200175045	6	323	0.0185759	1.85759
EBF3_Demian_1	id=7965	chr10:130831677-130832377	13	701	0.0185449	1.85449
FOXG1_Naomi_2	id=11818	chr14:29859431-29860078	12	648	0.0185185	1.85185
chr6_Sebastian	id=30437	chr6:157372086-157372464	7	379	0.0184697	1.84697
PBX3_Frederica	id=35282	chr9:128605835-128606268	8	434	0.0184332	1.84332
MLLT10_Wei	id=6417	chr10:22210965-22211181	4	217	0.0184332	1.84332
chr7_Logan	id=32290	chr7:139059066-139059282	4	217	0.0184332	1.84332
NPAS3_Flora	id=11952	chr14:33564458-33564674	4	217	0.0184332	1.84332
TSHZ3_Pandora	id=18340	chr19:31915109-31915325	4	217	0.0184332	1.84332
EBF3_Gwyneth	id=8020	chr10:131164991-131165533	10	543	0.0184162	1.84162
CASZ1_Roman	id=3364	chr1:10794394-10794719	6	326	0.0184049	1.84049
chr12_Zora	id=10612	chr12:130644045-130644316	5	272	0.0183824	1.83824
NR2F2_Brooklyn	id=14172	chr15:95998021-95998401	7	381	0.0183727	1.83727
ZNF503_Zhong	id=7113	chr10:78737697-78737914	4	218	0.0183486	1.83486
NTM_Johanna	id=9406	chr11:132576692-132576909	4	218	0.0183486	1.83486
WWOX_Franz	id=15566	chr16:78387778-78387995	4	218	0.0183486	1.83486
NRXN1_Aida	id=19035	chr2:50282019-50282400	7	382	0.0183246	1.83246
ZFHX3_Juan	id=15474	chr16:73498132-73498350	4	219	0.0182648	1.82648
chr12_Yoko	id=10305	chr12:99548548-99548821	5	274	0.0182482	1.82482
TRPS1_Megan	id=33943	chr8:116464272-116464601	6	330	0.0181818	1.81818
ZNF503_Dominica	id=6933	chr10:77383501-77383775	5	275	0.0181818	1.81818
POU4F1_Sebastian	id=11349	chr13:79561060-79561279	4	220	0.0181818	1.81818
FOXP1_Daniel	id=23928	chr3:71218423-71218642	4	220	0.0181818	1.81818
FOXP1_Fiona	id=23892	chr3:71096656-71096875	4	220	0.0181818	1.81818
PAX2_Juan	id=7333	chr10:102527351-102527626	5	276	0.0181159	1.81159
POU3F3_Ming	id=19914	chr2:105033804-105034079	5	276	0.0181159	1.81159
DHX15_Virginia	id=25422	chr4:24538757-24539032	5	276	0.0181159	1.81159
ZNF608_Akiko	id=28093	chr5:123911522-123911742	4	221	0.0180995	1.80995
POU6F2_Isaac_2	id=31312	chr7:39170807-39171027	4	221	0.0180995	1.80995
OTP_Haruki	id=27403	chr5:77170175-77170561	7	387	0.0180879	1.80879
VTI1A_Harper	id=7504	chr10:114322701-114322977	5	277	0.0180505	1.80505
SOX5_Ryan	id=9751	chr12:24291951-24292505	10	555	0.018018	1.8018
CADM1_Ariel_2	id=9152	chr11:115050649-115050870	4	222	0.018018	1.8018
chr10_Ophelia	id=6700	chr10:54241814-54242035	4	222	0.018018	1.8018
BCL11B_Abraham	id=12942	chr14:98603943-98604164	4	222	0.018018	1.8018
PBX3_Felix	id=35273	chr9:128525747-128526135	7	389	0.0179949	1.79949
POU4F1_Helen	id=11321	chr13:79168906-79169183	5	278	0.0179856	1.79856
MEIS2_Lucia	id=13287	chr15:37287046-37287323	5	278	0.0179856	1.79856
POU3F2_Gwyneth	id=29827	chr6:98333153-98333542	7	390	0.0179487	1.79487
SP5_Oskar	id=21091	chr2:171360904-171361126	4	223	0.0179372	1.79372
BHLHE22_Wei	id=33111	chr8:66367412-66367634	4	223	0.0179372	1.79372
LBX1_Penelope	id=7392	chr10:103266939-103267608	12	670	0.0179104	1.79104
BCL11A_Atsuko	id=19118	chr2:58186539-58186873	6	335	0.0179104	1.79104
AUTS2_Ruby	id=31587	chr7:70037695-70038755	19	1061	0.0179076	1.79076
SOX5_Midori	id=9741	chr12:24173348-24173738	7	391	0.0179028	1.79028
NKX6-1_Ava	id=25773	chr4:84700502-84701117	11	616	0.0178571	1.78571
CASZ1_Jan	id=3324	chr1:10658746-10659025	5	280	0.0178571	1.78571
MIR205HG_Naoko	id=5468	chr1:208921396-208921619	4	224	0.0178571	1.78571
NR2F2_Trevor	id=14385	chr15:97615969-97616192	4	224	0.0178571	1.78571
FOXP2_Flora	id=32016	chr7:114284495-114284718	4	224	0.0178571	1.78571
TLE4_Jeremy	id=34748	chr9:82266344-82266736	7	393	0.0178117	1.78117
KLHL14_Gabriel	id=17185	chr18:30448427-30448763	6	337	0.0178042	1.78042
chr7_Emi	id=31633	chr7:75956106-75956330	4	225	0.0177778	1.77778
ONECUT1_Daniel	id=13517	chr15:53045086-53045310	4	225	0.0177778	1.77778
chr3_Kyna	id=24488	chr3:138949281-138949505	4	225	0.0177778	1.77778
NEUROD6_Chen	id=31225	chr7:31274896-31275120	4	225	0.0177778	1.77778
ZEB2_Gandalf	id=20357	chr2:144762336-144763181	15	846	0.0177305	1.77305
EBF3_Apollo	id=7905	chr10:130367557-130367838	5	282	0.0177305	1.77305
ZEB2_Kazuki	id=20424	chr2:145212561-145212842	5	282	0.0177305	1.77305
CASZ1_Eros	id=3318	chr1:10600391-10600616	4	226	0.0176991	1.76991
chr7_Lincoln	id=32272	chr7:135048627-135048852	4	226	0.0176991	1.76991
PITX2_Jacob	id=26019	chr4:111916474-111916699	4	226	0.0176991	1.76991
IRXA_Arthur	id=26892	chr5:4320092-4320317	4	226	0.0176991	1.76991
SOX5_Scheherazade	id=9763	chr12:24434312-24434537	4	226	0.0176991	1.76991
BCL11A_Agamemnon	id=19100	chr2:57986585-57986980	7	396	0.0176768	1.76768
NR2F2_Logan	id=14257	chr15:96731018-96731300	5	283	0.0176678	1.76678
chr5_Lily	id=28312	chr5:145879352-145879578	4	227	0.0176211	1.76211
chr3_Larisa	id=24493	chr3:140685689-140685915	4	227	0.0176211	1.76211
chr2_Ryan	id=21784	chr2:223083738-223083964	4	227	0.0176211	1.76211
NPAS3_Jeremy_2	id=11974	chr14:33719542-33719825	5	284	0.0176056	1.76056
AUTS2_Brooklyn	id=31523	chr7:69597345-69597628	5	284	0.0176056	1.76056
chrX_Bryan	id=35951	chrX:70766096-70766436	6	341	0.0175953	1.75953
TBX2_Eva	id=16510	chr17:59222449-59222789	6	341	0.0175953	1.75953
NR2F2_Nora	id=14339	chr15:97236078-97236419	6	342	0.0175439	1.75439
TSHZ1_Ursula	id=17700	chr18:72590345-72590686	6	342	0.0175439	1.75439
DRGX_Toru	id=6661	chr10:50604871-50605098	4	228	0.0175439	1.75439
PAX2_Aphrodite	id=7309	chr10:102387986-102388213	4	228	0.0175439	1.75439
POU6F2_Noah	id=31322	chr7:39331296-39331523	4	228	0.0175439	1.75439
AUTS2_Mignon_2	id=31578	chr7:69980960-69981187	4	228	0.0175439	1.75439
FOXG1_Antonio	id=11773	chr14:29233147-29233546	7	400	0.0175	1.75
PROX1_Larisa	id=5566	chr1:214169603-214170345	13	743	0.0174966	1.74966
FOXP1_Flora	id=23887	chr3:71091893-71092235	6	343	0.0174927	1.74927
SALL3_Cecilia	id=17883	chr18:75794324-75794781	8	458	0.0174672	1.74672
MAB21L2_Achilles	id=26366	chr4:151236329-151236786	8	458	0.0174672	1.74672
EBF1_Trystan	id=28502	chr5:158406413-158406641	4	229	0.0174672	1.74672
SOX14_Napoleon	id=24449	chr3:137002395-137002623	4	229	0.0174672	1.74672
SALL3_Ariana	id=17901	chr18:75957423-75957651	4	229	0.0174672	1.74672
PROX1_Hong_2	id=5547	chr1:213956730-213957130	7	401	0.0174564	1.74564
DHX15_Sebastian	id=25419	chr4:24529142-24529485	6	344	0.0174419	1.74419
DDX3X_Theodore	id=35814	chrX:41208660-41209003	6	344	0.0174419	1.74419
TSHZ1_Noah	id=17787	chr18:73009248-73009534	5	287	0.0174216	1.74216
EBF3_Virginia	id=8195	chr10:131750878-131751222	6	345	0.0173913	1.73913
MEIS2_Jasmine	id=13259	chr15:37183203-37183547	6	345	0.0173913	1.73913
TSHZ2_Poseidon	id=22386	chr20:51380163-51380450	5	288	0.0173611	1.73611
BNC2_Ariane	id=34326	chr9:15936650-15936880	4	231	0.017316	1.7316
GAS1_Hector	id=34877	chr9:89555886-89556116	4	231	0.017316	1.7316
ZNF503_Beatrice	id=6902	chr10:77138988-77139276	5	289	0.017301	1.7301
EBF3_Hana	id=8027	chr10:131193401-131193689	5	289	0.017301	1.7301
RNF220_Vera	id=3743	chr1:45034898-45035244	6	347	0.0172911	1.72911
LMO3_Roman	id=9628	chr12:17658375-17658721	6	347	0.0172911	1.72911
HOXD_Lucia	id=21296	chr2:176938178-176938698	9	521	0.0172745	1.72745
chr4_Trevor	id=25958	chr4:109062620-109063025	7	406	0.0172414	1.72414
MECOM_Gabriel	id=24825	chr3:169072690-169072979	5	290	0.0172414	1.72414
TNPO1_Hannibal	id=27336	chr5:72595977-72596266	5	290	0.0172414	1.72414
VTI1A_Vanessa	id=7567	chr10:114899734-114899965	4	232	0.0172414	1.72414
EBF3_Juan	id=8055	chr10:131404282-131404513	4	232	0.0172414	1.72414
NPAS3_Oskar	id=12027	chr14:34100737-34100968	4	232	0.0172414	1.72414
FOXP1_Kaori	id=23856	chr3:71009205-71009436	4	232	0.0172414	1.72414
AUTS2_Hamlet	id=31560	chr7:69891355-69891877	9	523	0.0172084	1.72084
PBX3_Malcolm	id=35306	chr9:128672479-128672885	7	407	0.017199	1.7199
HMX2_Tatiana	id=7819	chr10:125210514-125210746	4	233	0.0171674	1.71674
DACH1_Urania	id=11226	chr13:73082479-73082711	4	233	0.0171674	1.71674
SALL3_Adem	id=17959	chr18:76741681-76741913	4	233	0.0171674	1.71674
ONECUT2_Laura	id=17544	chr18:54528381-54528613	4	233	0.0171674	1.71674
PBX3_Zeus	id=35365	chr9:129253147-129253379	4	233	0.0171674	1.71674
ZEB2_Isaac	id=20399	chr2:145161121-145161587	8	467	0.0171306	1.71306
ZNF521_Norma	id=17064	chr18:22867253-22867544	5	292	0.0171233	1.71233
FOXP1_Chen	id=23930	chr3:71220365-71220832	8	468	0.017094	1.7094
ODZ3_Santiago	id=26668	chr4:183634278-183634628	6	351	0.017094	1.7094
MEIS2_Pablo	id=13314	chr15:37374232-37374465	4	234	0.017094	1.7094
FOXP1_Charlie	id=23932	chr3:71244724-71244957	4	234	0.017094	1.7094
MECOM_Scarlett	id=24849	chr3:169195695-169195928	4	234	0.017094	1.7094
NR4A2_Harper	id=20734	chr2:156585588-156585997	7	410	0.0170732	1.70732
MECOM_Vanessa	id=24864	chr3:169325742-169326034	5	293	0.0170648	1.70648
DPH1_Juan	id=15823	chr17:2082895-2083246	6	352	0.0170455	1.70455
VTI1A_Atsuko	id=7492	chr10:114286945-114287179	4	235	0.0170213	1.70213
IRXA_Siddhartha_2	id=26831	chr5:3186966-3187729	13	764	0.0170157	1.70157
IRXA_Scott	id=26832	chr5:3198062-3198767	12	706	0.0169972	1.69972
EBF3_Nick	id=8108	chr10:131649972-131650324	6	353	0.0169972	1.69972
TSHZ3_Santiago	id=18377	chr19:32209033-32209444	7	412	0.0169903	1.69903
LRPPRC_Eduardo	id=18868	chr2:44132413-44132883	8	471	0.0169851	1.69851
DLX1_Ariane	id=21127	chr2:172822581-172823051	8	471	0.0169851	1.69851
FOXP2_Griselda	id=32027	chr7:114293888-114294300	7	413	0.0169492	1.69492
CDK14_Arthur	id=31723	chr7:90743699-90743993	5	295	0.0169492	1.69492
NR2F2_Victor	id=14393	chr15:97719307-97719602	5	296	0.0168919	1.68919
DIP2C_Franz	id=6166	chr10:299329-299565	4	237	0.0168776	1.68776
SOX5_Sam	id=9758	chr12:24383067-24383303	4	237	0.0168776	1.68776
SOX5_Virginia	id=9769	chr12:24549191-24549427	4	237	0.0168776	1.68776
FOXD3_Nick	id=4078	chr1:63538411-63538766	6	356	0.0168539	1.68539
ESRRG_Scarlett	id=5886	chr1:218223013-218223487	8	475	0.0168421	1.68421
GATA3_Vladimir	id=6249	chr10:8546567-8547041	8	475	0.0168421	1.68421
ZNF521_Ariel	id=17010	chr18:22657896-22658370	8	475	0.0168421	1.68421
SP5_Violet	id=21103	chr2:171571542-171571838	5	297	0.016835	1.6835
NPAS3_Mustafa	id=12017	chr14:34036437-34036852	7	416	0.0168269	1.68269
SRSF11_Cameron	id=4157	chr1:70697428-70697784	6	357	0.0168067	1.68067
ZNF238_Demian	id=6110	chr1:243736274-243736630	6	357	0.0168067	1.68067
IRXA_Santiago_2	id=26848	chr5:3428326-3428563	4	238	0.0168067	1.68067
chr17_Zhang	id=16797	chr17:77158574-77158811	4	238	0.0168067	1.68067
SOX5_Leo	id=9718	chr12:23875704-23875941	4	238	0.0168067	1.68067
SALL3_Antonio	id=17938	chr18:76461729-76462206	8	478	0.0167364	1.67364
SATB1_Jeremy	id=23252	chr3:18169544-18170021	8	478	0.0167364	1.67364
ODZ3_Amadeus	id=26605	chr4:182042848-182043086	4	239	0.0167364	1.67364
ZEB2_Frederica	id=20351	chr2:144714931-144715468	9	538	0.0167286	1.67286
ZFHX4_Bryan	id=33283	chr8:77316645-77316943	5	299	0.0167224	1.67224
PITX2_Felix	id=26010	chr4:111884940-111885599	11	660	0.0166667	1.66667
SALL3_Dylan	id=17857	chr18:75544796-75545335	9	540	0.0166667	1.66667
IRXB_Siddhartha_3	id=15143	chr16:54576911-54577390	8	480	0.0166667	1.66667
VTI1A_Santiago	id=7558	chr10:114881034-114881333	5	300	0.0166667	1.66667
BNC2_Lucy	id=34388	chr9:16708793-16709032	4	240	0.0166667	1.66667
PROX1_Noah	id=5589	chr1:214203177-214203537	6	361	0.0166205	1.66205
SHOX2_Andrew	id=24706	chr3:157776198-157776799	10	602	0.0166113	1.66113
LMO3_Julia	id=9597	chr12:16939614-16939914	5	301	0.0166113	1.66113
VRK1_Lolita	id=12873	chr14:97490221-97490461	4	241	0.0165975	1.65975
LHX1_Ariel	id=16116	chr17:35058133-35058373	4	241	0.0165975	1.65975
HOXB_Akiko	id=16292	chr17:46255887-46256127	4	241	0.0165975	1.65975
KLHL14_Olivia	id=17196	chr18:30591265-30591626	6	362	0.0165746	1.65746
TSHZ1_Nora	id=17777	chr18:72980010-72980673	11	664	0.0165663	1.65663
SOX21_Felix	id=11450	chr13:95447551-95447913	6	363	0.0165289	1.65289
CADM1_Xavier	id=9191	chr11:116000214-116000455	4	242	0.0165289	1.65289
chr4_Hong	id=25307	chr4:16593525-16593766	4	242	0.0165289	1.65289
KCTD15_Juan	id=18467	chr19:34291614-34291855	4	242	0.0165289	1.65289
BNC2_Siddhartha	id=34413	chr9:16864790-16865031	4	242	0.0165289	1.65289
ZNF503_Siddhartha	id=7066	chr10:78283629-78284052	7	424	0.0165094	1.65094
TLE4_Demian	id=34729	chr9:82010620-82011043	7	424	0.0165094	1.65094
chrX_Aphrodite	id=35751	chrX:33357366-33357668	5	303	0.0165017	1.65017
SIX2_Hans	id=18920	chr2:44933052-44933597	9	546	0.0164835	1.64835
TBX2_Gwyneth	id=16514	chr17:59234974-59235216	4	243	0.0164609	1.64609
ZNF521_Antonio	id=17007	chr18:22642405-22642647	4	243	0.0164609	1.64609
TSHZ1_Tara_2	id=17710	chr18:72709028-72709270	4	243	0.0164609	1.64609
ZFHX3_Frankenstein	id=15428	chr16:72935849-72936274	7	426	0.0164319	1.64319
NR4A2_Amanda	id=20714	chr2:156403297-156403783	8	487	0.0164271	1.64271
NR2F1_Eros	id=27675	chr5:92048985-92049350	6	366	0.0163934	1.63934
PRDM8_Benjamin	id=25714	chr4:80004110-80004414	5	305	0.0163934	1.63934
LBX1_Amos	id=7359	chr10:102979179-102979422	4	244	0.0163934	1.63934
chr12_Zelda	id=10349	chr12:103773545-103773788	4	244	0.0163934	1.63934
SOX6_Midori	id=8497	chr11:16426467-16426710	4	244	0.0163934	1.63934
IRXA_Ruby	id=26852	chr5:3512399-3513193	13	795	0.0163522	1.63522
EBF3_Beatrice	id=7918	chr10:130507861-130508166	5	306	0.0163399	1.63399
ZNF503_Mateo	id=7014	chr10:77717189-77717433	4	245	0.0163265	1.63265
POU3F3_Ariel	id=19861	chr2:103792954-103793198	4	245	0.0163265	1.63265
SLIT2_Traviata	id=25337	chr4:20278473-20278717	4	245	0.0163265	1.63265
ZEB2_Joshua	id=20416	chr2:145196925-145197476	9	552	0.0163043	1.63043
chr1_Whitney	id=5067	chr1:163442132-163442683	9	552	0.0163043	1.63043
CASZ1_Vivien	id=3389	chr1:10965563-10965869	5	307	0.0162866	1.62866
chr7_Laura	id=32253	chr7:133186570-133186876	5	307	0.0162866	1.62866
SALL3_Agatha	id=17945	chr18:76518179-76518485	5	307	0.0162866	1.62866
NRXN1_Amadeus	id=19047	chr2:50848195-50848624	7	430	0.0162791	1.62791
PHOX2B_Arthur	id=25503	chr4:41750733-41751162	7	430	0.0162791	1.62791
NFIB_Evelyn	id=34260	chr9:14096522-14096951	7	430	0.0162791	1.62791
SMAD3_Midori	id=13837	chr15:67885998-67886243	4	246	0.0162602	1.62602
PHOX2B_Chen_2	id=25514	chr4:41859567-41859812	4	246	0.0162602	1.62602
BNC2_Antonio	id=34322	chr9:15874321-15874566	4	246	0.0162602	1.62602
SOX5_Haruki	id=9707	chr12:23753811-23754056	4	246	0.0162602	1.62602
FIGN_Lincoln	id=20980	chr2:164591395-164591825	7	431	0.0162413	1.62413
PAX2_Gandalf	id=7323	chr10:102447500-102447992	8	493	0.0162272	1.62272
LHX1_Lolita	id=16147	chr17:35336182-35336736	9	555	0.0162162	1.62162
TLE4_Laura	id=34772	chr9:82681709-82682202	8	494	0.0161943	1.61943
CASZ1_Othell	id=3361	chr1:10781348-10781594	4	247	0.0161943	1.61943
IRXA_Akiko_2	id=26903	chr5:4628295-4628541	4	247	0.0161943	1.61943
FAF1_Zeus	id=3857	chr1:51169556-51169864	5	309	0.0161812	1.61812
HOXD_Flora	id=21283	chr2:176718133-176718441	5	309	0.0161812	1.61812
chr17_Vanessa	id=16733	chr17:73774436-73774744	5	309	0.0161812	1.61812
LHX9_Oskar	id=5340	chr1:198215442-198215874	7	433	0.0161663	1.61663
SP3_Zoltan	id=21217	chr2:175216241-175216673	7	433	0.0161663	1.61663
MBD5_Vanessa	id=20681	chr2:149544777-149545148	6	372	0.016129	1.6129
DMRT2_Jun	id=34134	chr9:1320108-1320417	5	310	0.016129	1.6129
ZNF521_Trystan	id=17105	chr18:23615219-23615466	4	248	0.016129	1.6129
FOXP1_Kizuki	id=23845	chr3:71001548-71001858	5	311	0.0160772	1.60772
SP3_Dominica	id=21168	chr2:174378134-174378444	5	311	0.0160772	1.60772
PAX6_Kizuki	id=8659	chr11:31499105-31499353	4	249	0.0160643	1.60643
SMAD3_Xavier	id=13870	chr15:68074541-68074789	4	249	0.0160643	1.60643
TSHZ3_Benjamin	id=18135	chr19:30761292-30761665	6	374	0.0160428	1.60428
ZNF503_Santiago_1	id=7049	chr10:78041899-78042210	5	312	0.0160256	1.60256
FOXB1_Charlie	id=13682	chr15:60238003-60238314	5	312	0.0160256	1.60256
chr5_Roxane	id=28766	chr5:178044451-178044700	4	250	0.016	1.6
TSHZ3_Haruki	id=18206	chr19:31140822-31141071	4	250	0.016	1.6
ZFPM2_Juan	id=33851	chr8:106520788-106521037	4	250	0.016	1.6
chr9_Abraham	id=34143	chr9:2159675-2159987	5	313	0.0159744	1.59744
FOXP1_Boris	id=23958	chr3:71357320-71357632	5	313	0.0159744	1.59744
BNC2_Ophelia	id=34405	chr9:16803477-16804040	9	564	0.0159574	1.59574
ZNF521_Faust	id=17031	chr18:22747860-22748486	10	627	0.015949	1.5949
DLX1_Naomi	id=21144	chr2:172956469-172956782	5	314	0.0159236	1.59236
FOXP1_Julia	id=23860	chr3:71019533-71019846	5	314	0.0159236	1.59236
PRDM8_Lucia	id=25725	chr4:80334700-80335013	5	314	0.0159236	1.59236
ZNF503_Joshua	id=6979	chr10:77524295-77524546	4	252	0.015873	1.5873
NPAS3_Trevor	id=12057	chr14:34202522-34202963	7	442	0.0158371	1.58371
BNC2_Scheherazade	id=34409	chr9:16828485-16828926	7	442	0.0158371	1.58371
SALL3_Ara	id=17910	chr18:76054099-76054540	7	442	0.0158371	1.58371
FOXP2_Olivia	id=32103	chr7:115113987-115114302	5	316	0.0158228	1.58228
ESRRG_Akiko	id=5637	chr1:215967465-215967717	4	253	0.0158103	1.58103
NPAS3_Apollo	id=11910	chr14:33194425-33194677	4	253	0.0158103	1.58103
SOX14_Zelda	id=24442	chr3:136905247-136905563	5	317	0.0157729	1.57729
TFAP2B_Urania	id=29453	chr6:51516026-51516406	6	381	0.015748	1.5748
GSX1_Andrew	id=10739	chr13:28302655-28302908	4	254	0.015748	1.5748
TSHZ1_Traviata_1	id=17702	chr18:72613912-72614165	4	254	0.015748	1.5748
NR2F1_Vladimir	id=27870	chr5:94219842-94220286	7	445	0.0157303	1.57303
MSI2_Noah	id=16457	chr17:56081107-56081424	5	318	0.0157233	1.57233
SOX5_Mateo	id=9739	chr12:24168059-24168568	8	510	0.0156863	1.56863
MEIS2_Nick	id=13307	chr15:37349171-37349744	9	574	0.0156794	1.56794
SMAD3_Vera	id=13867	chr15:68069688-68070006	5	319	0.015674	1.5674
TSHZ3_Toru	id=18397	chr19:32434563-32434881	5	319	0.015674	1.5674
GSX2_Zelda	id=25577	chr4:54962204-54962586	6	383	0.0156658	1.56658
chr5_Malcolm	id=28584	chr5:164565157-164565668	8	512	0.015625	1.5625
VRK1_Derek	id=12860	chr14:97204779-97205098	5	320	0.015625	1.5625
chr6_Adela	id=29007	chr6:14501412-14501667	4	256	0.015625	1.5625
KLHL14_Eduardo	id=17172	chr18:30322639-30322894	4	256	0.015625	1.5625
SALL3_Ada	id=17973	chr18:77002394-77002649	4	256	0.015625	1.5625
TLX3_Robert_1	id=28705	chr5:170749585-170749905	5	321	0.0155763	1.55763
BHLHE22_Roman	id=33100	chr8:66149208-66149785	9	578	0.0155709	1.55709
chr5_Jacob	id=28263	chr5:139006332-139006588	4	257	0.0155642	1.55642
ZEB2_Silvester_1	id=20590	chr2:146689187-146689443	4	257	0.0155642	1.55642
MECOM_Trevor	id=24857	chr3:169296935-169297256	5	322	0.015528	1.5528
KIF14_Felix_1	id=5392	chr1:200216355-200216741	6	387	0.0155039	1.55039
ZEB2_Naoko	id=20483	chr2:145408560-145408817	4	258	0.0155039	1.55039
BHLHE22_Dorian	id=33027	chr8:64886741-64886998	4	258	0.0155039	1.55039
TFAP2B_Juan	id=29412	chr6:50821740-50822062	5	323	0.0154799	1.54799
AUTS2_Maxwell	id=31572	chr7:69952276-69952598	5	323	0.0154799	1.54799
PAX6_Julia	id=8647	chr11:31268827-31269214	6	388	0.0154639	1.54639
chr7_Gwyneth	id=31763	chr7:92384561-92384819	4	259	0.015444	1.5444
PAX5_Cameron	id=34573	chr9:37327575-37327833	4	259	0.015444	1.5444
POU4F2_Mateo	id=26327	chr4:147801830-147802088	4	259	0.015444	1.5444
POU3F1_Cassandra	id=3641	chr1:38561073-38561396	5	324	0.0154321	1.54321
DLX6_Toru	id=31815	chr7:96641321-96641644	5	324	0.0154321	1.54321
ZFHX3_Nemo	id=15497	chr16:73747473-73747861	6	389	0.0154242	1.54242
TSHZ2_Lolita	id=22443	chr20:52043380-52043898	8	519	0.0154143	1.54143
ZEB2_Quentin	id=20553	chr2:146110101-146110425	5	325	0.0153846	1.53846
FIGN_Napoleon	id=20989	chr2:164800909-164801168	4	260	0.0153846	1.53846
ZEB2_Helen	id=20398	chr2:145159902-145160227	5	326	0.0153374	1.53374
LBX1_Frodo_1	id=7379	chr10:103211366-103211952	9	587	0.0153322	1.53322
LMO3_Boris	id=9553	chr12:16674820-16675406	9	587	0.0153322	1.53322
ESRRG_Achilles	id=5625	chr1:215888989-215889510	8	522	0.0153257	1.53257
ESRRG_Mustafa	id=5814	chr1:217441460-217441720	4	261	0.0153257	1.53257
ZEB2_Olivia	id=20515	chr2:145769752-145770012	4	261	0.0153257	1.53257
chr1_Daniel	id=3889	chr1:54725551-54725811	4	261	0.0153257	1.53257
BNC2_Trystan	id=34419	chr9:17323176-17324089	14	914	0.0153173	1.53173
TFAP2B_Siddhartha	id=29425	chr6:51148975-51149432	7	458	0.0152838	1.52838
ESRRB_Harper	id=12634	chr14:76541959-76542220	4	262	0.0152672	1.52672
PBX3_Dominica	id=35269	chr9:128521817-128522275	7	459	0.0152505	1.52505
LHX2_Vanessa	id=35216	chr9:127147929-127148256	5	328	0.0152439	1.52439
ESRRG_Claudia	id=5678	chr1:216356808-216357267	7	460	0.0152174	1.52174
LMO4_Sam	id=4513	chr1:88581026-88581421	6	396	0.0151515	1.51515
SATB1_Eduardo	id=23225	chr3:17878430-17878693	4	264	0.0151515	1.51515
SYNCRIP_Bryan	id=29638	chr6:85158988-85159251	4	264	0.0151515	1.51515
IRXA_Mignon	id=26855	chr5:3513631-3513894	4	264	0.0151515	1.51515
ZEB2_Trystan	id=20601	chr2:146798918-146799446	8	529	0.0151229	1.51229
SOX21_Chen_1	id=11440	chr13:95314312-95314708	6	397	0.0151134	1.51134
PAX2_Eugene	id=7318	chr10:102428052-102428316	4	265	0.0150943	1.50943
chr6_Demian	id=29344	chr6:48035738-48036002	4	265	0.0150943	1.50943
NR2F2_Gandalf	id=14197	chr15:96177014-96177278	4	265	0.0150943	1.50943
NR2F1_Eduardo	id=27674	chr5:92047817-92048081	4	265	0.0150943	1.50943
POU6F2_Lucy	id=31319	chr7:39276104-39276368	4	265	0.0150943	1.50943
SOX3_Adela	id=36373	chrX:139381246-139381510	4	265	0.0150943	1.50943
TNFAIP3_Alexander	id=30281	chr6:137641495-137641826	5	332	0.0150602	1.50602
POU6F2_Carmen	id=31300	chr7:39072947-39073278	5	332	0.0150602	1.50602
LHX1_Lukas	id=16165	chr17:35460100-35460365	4	266	0.0150376	1.50376
ZSWIM6_Vera	id=27239	chr5:61033899-61034164	4	266	0.0150376	1.50376
NEUROD6_Frankenstein	id=31239	chr7:31402471-31402736	4	266	0.0150376	1.50376
SOX6_Andrew	id=8392	chr11:15772061-15772326	4	266	0.0150376	1.50376
TSHZ2_Urania	id=22368	chr20:51058334-51058599	4	266	0.0150376	1.50376
NRIP1_Joshua	id=22575	chr21:16375835-16376234	6	400	0.015	1.5
ESRRG_Scheherazade_1	id=5888	chr1:218237633-218237832	3	200	0.015	1.5
ZNF503_Alice	id=6871	chr10:76443591-76443790	3	200	0.015	1.5
PAX2_Antonio	id=7308	chr10:102385054-102385253	3	200	0.015	1.5
ZIC2_Oberon	id=11557	chr13:101046436-101046635	3	200	0.015	1.5
LRPPRC_Jonathan_2	id=18877	chr2:44171318-44171517	3	200	0.015	1.5
SP5_Pandora	id=21093	chr2:171399677-171399876	3	200	0.015	1.5
chr15_Oskar	id=13934	chr15:72876194-72876393	3	200	0.015	1.5
ZNF503_Leontina	id=7004	chr10:77683630-77684496	13	867	0.0149942	1.49942
SP3_Amadeus	id=21154	chr2:174062737-174063403	10	667	0.0149925	1.49925
FOXP1_Lucifer	id=23837	chr3:70871682-70872348	10	667	0.0149925	1.49925
SATB1_Jonathan	id=23256	chr3:18231239-18231505	4	267	0.0149813	1.49813
FOXP1_Isolde	id=23866	chr3:71030554-71030820	4	267	0.0149813	1.49813
SHOX2_Franz	id=24720	chr3:157989982-157990248	4	267	0.0149813	1.49813
chr20_Beatrice	id=22031	chr20:15184835-15185168	5	334	0.0149701	1.49701
ZFPM2_Eden	id=33834	chr8:106333774-106334241	7	468	0.0149573	1.49573
ZEB2_Charlie	id=20289	chr2:144351698-144352099	6	402	0.0149254	1.49254
chr9_Cassandra	id=34484	chr9:24608676-24608943	4	268	0.0149254	1.49254
NR2F2_Noah	id=14334	chr15:97170135-97170402	4	268	0.0149254	1.49254
TSHZ3_Jacob	id=18217	chr19:31177705-31177972	4	268	0.0149254	1.49254
ESRRG_Naoko	id=5819	chr1:217576404-217576604	3	201	0.0149254	1.49254
DBX1_Mateo_2	id=8552	chr11:20295782-20295982	3	201	0.0149254	1.49254
MAB21L1_Alice	id=10850	chr13:36245218-36245418	3	201	0.0149254	1.49254
SOX3_Scout	id=36376	chrX:139594110-139594310	3	201	0.0149254	1.49254
PBX3_Antonio	id=35247	chr9:128308067-128308267	3	201	0.0149254	1.49254
SALL3_Abbey	id=17976	chr18:77043488-77043688	3	201	0.0149254	1.49254
GLI3_Quentin	id=31392	chr7:42192580-42193116	8	537	0.0148976	1.48976
OTX2_Theodore	id=12437	chr14:57757548-57757950	6	403	0.0148883	1.48883
GSX2_Frederica	id=25574	chr4:54881545-54882216	10	672	0.014881	1.4881
PTF1A_Aphrodite	id=6429	chr10:23487339-23487607	4	269	0.0148699	1.48699
SMAD3_Napoleon	id=13839	chr15:67892750-67893018	4	269	0.0148699	1.48699
FIGN_Alice	id=20924	chr2:164181517-164181785	4	269	0.0148699	1.48699
GBX2_Penelope	id=21911	chr2:236963549-236963817	4	269	0.0148699	1.48699
SP8_Clara	id=30972	chr7:20972899-20973167	4	269	0.0148699	1.48699
GLI3_Roxane	id=31394	chr7:42253184-42253452	4	269	0.0148699	1.48699
EBF3_Mauritius	id=8093	chr10:131642920-131644198	19	1279	0.0148554	1.48554
EBF3_Roman	id=8150	chr10:131684502-131684703	3	202	0.0148515	1.48515
GBX2_Ava	id=21875	chr2:236719570-236719771	3	202	0.0148515	1.48515
FOXP1_Robert	id=23808	chr3:70326543-70326744	3	202	0.0148515	1.48515
BNC2_Jonathan	id=34381	chr9:16653715-16653916	3	202	0.0148515	1.48515
BCL11B_Wagner	id=12998	chr14:99665497-99665698	3	202	0.0148515	1.48515
ZFPM2_Lucy	id=33867	chr8:106666454-106666790	5	337	0.0148368	1.48368
chr14_Franz	id=12245	chr14:45565577-45566048	7	472	0.0148305	1.48305
SP8_Lucifer	id=30989	chr7:21084557-21085231	10	675	0.0148148	1.48148
NR2F2_Haruki	id=14227	chr15:96446080-96446349	4	270	0.0148148	1.48148
ETV1_Evelyn	id=30810	chr7:13764307-13764576	4	270	0.0148148	1.48148
chr11_Brooklyn	id=8753	chr11:33378303-33378572	4	270	0.0148148	1.48148
chr1_Yelisabeta	id=5252	chr1:180341976-180342245	4	270	0.0148148	1.48148
chr1_Zara	id=6146	chr1:245017477-245017814	5	338	0.0147929	1.47929
BNC2_Helen	id=34365	chr9:16522202-16522539	5	338	0.0147929	1.47929
LHX9_Nemo	id=5337	chr1:197900998-197901200	3	203	0.0147783	1.47783
POU3F3_Lucia	id=19912	chr2:105033093-105033295	3	203	0.0147783	1.47783
HOXB_Kazuki	id=16299	chr17:46371414-46371616	3	203	0.0147783	1.47783
BCL11B_Wei	id=13005	chr14:99701749-99701951	3	203	0.0147783	1.47783
POLR3B_Chao	id=10373	chr12:106840248-106840518	4	271	0.0147601	1.47601
NR4A2_Helen	id=20735	chr2:156587300-156587638	5	339	0.0147493	1.47493
EBF3_Gabriel	id=8009	chr10:131107537-131108284	11	748	0.0147059	1.47059
ZNF521_Nora	id=17063	chr18:22865751-22866362	9	612	0.0147059	1.47059
RNF220_Evelyn	id=3722	chr1:44739747-44740154	6	408	0.0147059	1.47059
TSHZ2_Oskar	id=22401	chr20:51619959-51620366	6	408	0.0147059	1.47059
DRGX_Hector	id=6651	chr10:50572254-50572593	5	340	0.0147059	1.47059
OTP_Elvira	id=27384	chr5:76940005-76940344	5	340	0.0147059	1.47059
GBX2_Sam	id=21913	chr2:236990782-236991053	4	272	0.0147059	1.47059
TSHZ1_Victor	id=17692	chr18:72568078-72568349	4	272	0.0147059	1.47059
TSHZ3_Felix	id=18170	chr19:30940990-30941193	3	204	0.0147059	1.47059
RNF144A_Olivia_1	id=18602	chr2:7806609-7806812	3	204	0.0147059	1.47059
SOX2_Silvester	id=25029	chr3:181470167-181470370	3	204	0.0147059	1.47059
POU3F4_Zeus	id=36020	chrX:82766765-82766968	3	204	0.0147059	1.47059
SP8_William_1	id=31022	chr7:22091516-22091924	6	409	0.0146699	1.46699
FOXB2_Eduardo	id=34674	chr9:79417069-79417409	5	341	0.0146628	1.46628
EBF3_Vincent	id=8186	chr10:131742937-131743277	5	341	0.0146628	1.46628
KLHL14_Eros	id=17179	chr18:30353204-30353476	4	273	0.014652	1.4652
NFIA_Quentin_2	id=4014	chr1:61922882-61923086	3	205	0.0146341	1.46341
SLC10A2_Quentin	id=11605	chr13:106016086-106016290	3	205	0.0146341	1.46341
TCF4_Elvira	id=17503	chr18:53073123-53073327	3	205	0.0146341	1.46341
SALL3_Apollonia	id=17921	chr18:76152571-76152775	3	205	0.0146341	1.46341
chr10_Ursula	id=7436	chr10:104804737-104804941	3	205	0.0146341	1.46341
ZNF521_Wagner	id=17112	chr18:23637271-23637612	5	342	0.0146199	1.46199
POU3F3_Figaro	id=19884	chr2:104285940-104286281	5	342	0.0146199	1.46199
TSHZ1_Scout_2	id=17714	chr18:72736896-72737443	8	548	0.0145985	1.45985
ZFHX4_Isolde	id=33343	chr8:77611015-77611425	6	411	0.0145985	1.45985
SMAD3_Robert	id=13856	chr15:68025403-68025676	4	274	0.0145985	1.45985
WWOX_Cassandra	id=15563	chr16:78319993-78320266	4	274	0.0145985	1.45985
chr11_Daniel	id=8805	chr11:45954088-45954361	4	274	0.0145985	1.45985
TSHZ3_Andrew	id=18109	chr19:30574835-30575246	6	412	0.0145631	1.45631
PBX3_Doris	id=35272	chr9:128524704-128525115	6	412	0.0145631	1.45631
CADM1_Mateo	id=9176	chr11:115530777-115530982	3	206	0.0145631	1.45631
FIGN_Clara	id=20941	chr2:164449666-164449871	3	206	0.0145631	1.45631
ZNF608_Lukas	id=28135	chr5:124532491-124532696	3	206	0.0145631	1.45631
TFAP2A_Hong	id=28929	chr6:9428177-9428382	3	206	0.0145631	1.45631
chr11_Aphrodite	id=8594	chr11:29315461-29315666	3	206	0.0145631	1.45631
BCL11B_Vivien	id=12993	chr14:99654348-99654553	3	206	0.0145631	1.45631
ZFHX3_Lincoln	id=15480	chr16:73579818-73580092	4	275	0.0145455	1.45455
ZEB2_Clara	id=20295	chr2:144381201-144381544	5	344	0.0145349	1.45349
ST18_Lucy	id=32822	chr8:53161898-53162241	5	344	0.0145349	1.45349
HOXD_Bryan	id=21262	chr2:176306139-176306551	6	413	0.0145278	1.45278
ZFHX4_Oskar	id=33441	chr8:78308306-78308787	7	482	0.0145228	1.45228
TSHZ3_Ariane	id=18119	chr19:30645149-30645699	8	551	0.0145191	1.45191
TSHZ3_Eduardo	id=18156	chr19:30851668-30852081	6	414	0.0144928	1.44928
BNC2_Florentino	id=34356	chr9:16449168-16449581	6	414	0.0144928	1.44928
MEIS1_Nemo	id=19554	chr2:66689490-66689834	5	345	0.0144928	1.44928
BNC2_Mateo	id=34389	chr9:16710752-16711096	5	345	0.0144928	1.44928
PTBP2_Gabriel	id=4757	chr1:97279641-97279916	4	276	0.0144928	1.44928
EBF3_Isaac	id=8050	chr10:131369748-131370023	4	276	0.0144928	1.44928
PAX9_Carmen	id=12116	chr14:36157553-36157828	4	276	0.0144928	1.44928
GMDS_Griselda	id=28807	chr6:1802979-1803254	4	276	0.0144928	1.44928
CASZ1_Eduardo	id=3317	chr1:10597703-10597909	3	207	0.0144928	1.44928
NKX6-2_Ava	id=8229	chr10:134481071-134481277	3	207	0.0144928	1.44928
TSHZ3_Emi	id=18157	chr19:30861841-30862393	8	553	0.0144665	1.44665
chr9_Napoleon	id=35026	chr9:116727269-116727545	4	277	0.0144404	1.44404
chr21_Gabriel	id=22783	chr21:44521353-44521629	4	277	0.0144404	1.44404
NR2F1_Hector_1	id=27710	chr5:92526525-92526801	4	277	0.0144404	1.44404
chr14_Frodo	id=12292	chr14:54038842-54039118	4	277	0.0144404	1.44404
EBF1_Tara	id=28496	chr5:158392730-158393006	4	277	0.0144404	1.44404
SOX14_Faust	id=24455	chr3:137125616-137126031	6	416	0.0144231	1.44231
ZNF503_Apollo	id=6896	chr10:77043594-77043801	3	208	0.0144231	1.44231
PBX3_Tarzan	id=35349	chr9:128998426-128998633	3	208	0.0144231	1.44231
BCL11A_Hector	id=19212	chr2:59141833-59142110	4	278	0.0143885	1.43885
ZNF608_Abraham	id=28088	chr5:123781826-123782103	4	278	0.0143885	1.43885
MEIS2_Boris	id=13201	chr15:36819855-36820202	5	348	0.0143678	1.43678
FLJ45079_Vanessa	id=16760	chr17:75641386-75641594	3	209	0.0143541	1.43541
IRXA_Vanessa_2	id=26798	chr5:2799816-2800024	3	209	0.0143541	1.43541
HHIP_Sam	id=26280	chr4:145964531-145964739	3	209	0.0143541	1.43541
IRXB_Vivien	id=15197	chr16:55223332-55223889	8	558	0.0143369	1.43369
HMX2_Evelyn	id=7781	chr10:124947368-124947646	4	279	0.0143369	1.43369
LHX1_Arthur	id=16126	chr17:35102411-35102689	4	279	0.0143369	1.43369
SALL3_Ari	id=17904	chr18:76003614-76003892	4	279	0.0143369	1.43369
PAX5_Frodo	id=34569	chr9:37251457-37251805	5	349	0.0143266	1.43266
ZFHX4_Franz	id=33313	chr8:77577525-77577873	5	349	0.0143266	1.43266
ZEB2_Amanda	id=20250	chr2:144104681-144105379	10	699	0.0143062	1.43062
ZEB2_Jonathan	id=20409	chr2:145188825-145189384	8	560	0.0142857	1.42857
BCL11A_Isaac	id=19213	chr2:59144767-59145256	7	490	0.0142857	1.42857
NR2F2_Molly	id=14330	chr15:97141744-97142093	5	350	0.0142857	1.42857
TSHZ2_Lucifer	id=22435	chr20:51962559-51962908	5	350	0.0142857	1.42857
PBX3_Ariel	id=35249	chr9:128311943-128312222	4	280	0.0142857	1.42857
LMO4_Bryan	id=4425	chr1:87759297-87759506	3	210	0.0142857	1.42857
IRXB_Antonio	id=14917	chr16:51492445-51492654	3	210	0.0142857	1.42857
EBF3_Napoleon	id=8107	chr10:131649257-131649607	5	351	0.014245	1.4245
KLHL14_Kizuki_2	id=17190	chr18:30517624-30517974	5	351	0.014245	1.4245
OTP_Florentino	id=27389	chr5:77020933-77022196	18	1264	0.0142405	1.42405
chr6_Claudia	id=29319	chr6:45295981-45296261	4	281	0.0142349	1.42349
SOX21_Malcolm	id=11459	chr13:95531222-95531502	4	281	0.0142349	1.42349
GAS1_Aurore	id=34872	chr9:89491760-89492040	4	281	0.0142349	1.42349
LHX9_Ruby	id=5347	chr1:198267738-198268159	6	422	0.014218	1.4218
ZEB2_Roman	id=20567	chr2:146285067-146285277	3	211	0.014218	1.4218
POU3F3_Toru	id=19948	chr2:105318856-105319418	8	563	0.0142096	1.42096
TCF4_Penelope	id=17524	chr18:53530869-53531572	10	704	0.0142045	1.42045
ZEB2_Apollo	id=20257	chr2:144114458-144114809	5	352	0.0142045	1.42045
ZEB2_Lincoln	id=20441	chr2:145235656-145236007	5	352	0.0142045	1.42045
HOXD_Pandora	id=21362	chr2:177682665-177683016	5	352	0.0142045	1.42045
MECOM_Figaro	id=24820	chr3:169060768-169061119	5	352	0.0142045	1.42045
IRXA_Vivien_2	id=26758	chr5:2112745-2113237	7	493	0.0141988	1.41988
FBXO8_Hannibal	id=26563	chr4:174958410-174958691	4	282	0.0141844	1.41844
TFAP2A_Naomi_2	id=28962	chr6:10030411-10030692	4	282	0.0141844	1.41844
ZFHX4_Hana	id=33330	chr8:77598337-77598618	4	282	0.0141844	1.41844
TLE4_Juan	id=34769	chr9:82591487-82591768	4	282	0.0141844	1.41844
ESRRG_Roman	id=5862	chr1:217986440-217986792	5	353	0.0141643	1.41643
EMX2_Mauritius	id=7693	chr10:119687865-119688076	3	212	0.0141509	1.41509
NPAS3_Eduardo	id=11940	chr14:33449874-33450085	3	212	0.0141509	1.41509
NR2F2_Veronica	id=14392	chr15:97712241-97712452	3	212	0.0141509	1.41509
FOXP1_Eros	id=23910	chr3:71151309-71151520	3	212	0.0141509	1.41509
BHLHE22_Lily	id=33078	chr8:65635347-65635558	3	212	0.0141509	1.41509
LHX2_Hans	id=35186	chr9:126539490-126539701	3	212	0.0141509	1.41509
NPAS3_Daniel	id=11934	chr14:33410642-33410924	4	283	0.0141343	1.41343
TSHZ3_Cameron	id=18141	chr19:30801143-30801425	4	283	0.0141343	1.41343
BHLHE22_Achilles	id=33002	chr8:64122289-64122643	5	355	0.0140845	1.40845
TSHZ3_Vera	id=18416	chr19:32526763-32527046	4	284	0.0140845	1.40845
TSHZ1_Oberon	id=17764	chr18:72936173-72936456	4	284	0.0140845	1.40845
TSHZ1_Laura	id=17833	chr18:73857692-73857975	4	284	0.0140845	1.40845
TSHZ3_Molly	id=18286	chr19:31659164-31659376	3	213	0.0140845	1.40845
BNC2_Emi_2	id=34351	chr9:16427401-16427613	3	213	0.0140845	1.40845
SOX6_Adela	id=8385	chr11:15523220-15523432	3	213	0.0140845	1.40845
NR2F1_Derek	id=27661	chr5:91970464-91970961	7	498	0.0140562	1.40562
SOX21_Midori	id=11460	chr13:95546865-95547220	5	356	0.0140449	1.40449
MIR4307_Amos	id=11741	chr14:26913503-26913858	5	356	0.0140449	1.40449
TNFAIP3_Olivia	id=30285	chr6:137653932-137654501	8	570	0.0140351	1.40351
NR2F2_Delphina	id=14176	chr15:96014884-96015168	4	285	0.0140351	1.40351
NR2F2_Frederica	id=14186	chr15:96094001-96094285	4	285	0.0140351	1.40351
LHX1_Alice	id=16109	chr17:35012232-35012516	4	285	0.0140351	1.40351
POU3F3_Naomi	id=19919	chr2:105048020-105048661	9	642	0.0140187	1.40187
TSHZ3_Malcolm	id=18270	chr19:31587531-31587958	6	428	0.0140187	1.40187
chr11_Hector	id=9297	chr11:122791323-122791750	6	428	0.0140187	1.40187
ESRRG_Santiago	id=5884	chr1:218208020-218208233	3	214	0.0140187	1.40187
POU4F1_Poseidon	id=11347	chr13:79508752-79508965	3	214	0.0140187	1.40187
chr3_Olivia	id=24754	chr3:160219590-160219803	3	214	0.0140187	1.40187
ZFHX4_Kizuki	id=33382	chr8:77711386-77711599	3	214	0.0140187	1.40187
BNC2_Julia	id=34383	chr9:16679451-16679664	3	214	0.0140187	1.40187
TLX3_Midori	id=28684	chr5:170628178-170628891	10	714	0.0140056	1.40056
ZFHX4_Juan	id=33369	chr8:77690779-77691492	10	714	0.0140056	1.40056
ZNF521_Frodo	id=17034	chr18:22755858-22756714	12	857	0.0140023	1.40023
ZNF238_Andrew	id=6095	chr1:243560187-243560544	5	358	0.0139665	1.39665
FOXP1_Frederica	id=23873	chr3:71052586-71053015	6	430	0.0139535	1.39535
NR2F2_Isaac	id=14229	chr15:96454850-96455064	3	215	0.0139535	1.39535
SALL3_Arden	id=17907	chr18:76007781-76007995	3	215	0.0139535	1.39535
GBX2_Gandalf	id=21890	chr2:236812674-236812888	3	215	0.0139535	1.39535
FOXP1_Brooklyn_1	id=23944	chr3:71291978-71292192	3	215	0.0139535	1.39535
AUTS2_Ariel	id=31516	chr7:69536733-69536947	3	215	0.0139535	1.39535
CELF2_Amadeus	id=6308	chr10:11308414-11308700	4	287	0.0139373	1.39373
ZNF238_Benjamin	id=6096	chr1:243579029-243579746	10	718	0.0139276	1.39276
SIX2_Ruby_1	id=18954	chr2:45068454-45068812	5	359	0.0139276	1.39276
BCL11A_Naoko_1	id=19269	chr2:59541145-59541503	5	359	0.0139276	1.39276
ZNF703_Dominica	id=32721	chr8:37310310-37310668	5	359	0.0139276	1.39276
FIGN_Cameron	id=20939	chr2:164349941-164350802	12	862	0.0139211	1.39211
SOX2_Aida	id=24960	chr3:180461919-180462709	11	791	0.0139064	1.39064
PAX6_Sherlock	id=8684	chr11:31785661-31786740	15	1080	0.0138889	1.38889
ARX_Felix	id=35683	chrX:24917465-24917896	6	432	0.0138889	1.38889
SHOX2_Veronica	id=24742	chr3:158201781-158202140	5	360	0.0138889	1.38889
ERBB4_Kizuki	id=21712	chr2:212906479-212906766	4	288	0.0138889	1.38889
ZBTB16_Frodo	id=9110	chr11:114034705-114034920	3	216	0.0138889	1.38889
chr18_Oliver	id=17656	chr18:70078627-70078842	3	216	0.0138889	1.38889
TLE4_Sherlock	id=34828	chr9:84890341-84890556	3	216	0.0138889	1.38889
ESRRG_Abraham	id=5620	chr1:215824535-215824823	4	289	0.0138408	1.38408
POU3F2_Naomi	id=29850	chr6:98566426-98566714	4	289	0.0138408	1.38408
ESRRG_Haruki	id=5736	chr1:216787518-216788023	7	506	0.013834	1.3834
EBF3_Julia	id=8059	chr10:131405971-131406187	3	217	0.0138249	1.38249
TSHZ3_Eva	id=18167	chr19:30939407-30939623	3	217	0.0138249	1.38249
ARX_Ava	id=35676	chrX:24884208-24884424	3	217	0.0138249	1.38249
PROX1_Naomi	id=5578	chr1:214183083-214183662	8	580	0.0137931	1.37931
PAX6_Emi	id=8638	chr11:31182641-31183220	8	580	0.0137931	1.37931
VTI1A_Eros	id=7499	chr10:114297973-114298407	6	435	0.0137931	1.37931
GATA3_Kizuki	id=6236	chr10:8082652-8082941	4	290	0.0137931	1.37931
DLX1_Amanda	id=21119	chr2:172580137-172580790	9	654	0.0137615	1.37615
LMO3_Evelyn	id=9566	chr12:16716001-16716218	3	218	0.0137615	1.37615
LIN52_Lucia	id=12604	chr14:74655378-74655595	3	218	0.0137615	1.37615
TBX2_Hamlet	id=16517	chr17:59273774-59273991	3	218	0.0137615	1.37615
ZNF521_Midori	id=17053	chr18:22810951-22811168	3	218	0.0137615	1.37615
SMAD2_Logan	id=17475	chr18:45193289-45193506	3	218	0.0137615	1.37615
TSHZ3_Lolita	id=18260	chr19:31557389-31557606	3	218	0.0137615	1.37615
ARX_Napoleon	id=35699	chrX:25008264-25009281	14	1018	0.0137525	1.37525
ZEB2_Lukas	id=20453	chr2:145262042-145262550	7	509	0.0137525	1.37525
ARX_Figaro	id=35686	chrX:24946385-24946893	7	509	0.0137525	1.37525
PAX9_Charlie	id=12117	chr14:36169319-36169609	4	291	0.0137457	1.37457
PRDM8_Ava	id=25713	chr4:79985023-79985313	4	291	0.0137457	1.37457
SATB2_William	id=21565	chr2:200188513-200188876	5	364	0.0137363	1.37363
ZNF503_Bryan	id=6913	chr10:77221682-77222191	7	510	0.0137255	1.37255
SIX2_Joshua	id=18922	chr2:44933769-44934643	12	875	0.0137143	1.37143
ZNF503_Hana	id=6965	chr10:77483528-77483819	4	292	0.0136986	1.36986
PAX9_Lucy	id=12163	chr14:36922712-36923003	4	292	0.0136986	1.36986
chr8_Agamemnon	id=32499	chr8:14167088-14167306	3	219	0.0136986	1.36986
SMAD3_Isolde	id=13815	chr15:67687356-67687574	3	219	0.0136986	1.36986
IRXB_Adam	id=14865	chr16:50848986-50849204	3	219	0.0136986	1.36986
LRPPRC_Penelope	id=18881	chr2:44174000-44174218	3	219	0.0136986	1.36986
CADPS2_Trystan	id=32205	chr7:122161170-122161388	3	219	0.0136986	1.36986
SOX14_Maxwell	id=24451	chr3:137048367-137048732	5	366	0.0136612	1.36612
ZNF238_Roman	id=6134	chr1:244220109-244220401	4	293	0.0136519	1.36519
ZNF503_Aphrodite	id=6895	chr10:77022121-77022413	4	293	0.0136519	1.36519
DACH1_Sebastian	id=11214	chr13:72890756-72891048	4	293	0.0136519	1.36519
TBX2_Roxane	id=16541	chr17:59611903-59612195	4	293	0.0136519	1.36519
TSHZ1_Pablo	id=17750	chr18:72911670-72911962	4	293	0.0136519	1.36519
EBF3_Midori	id=8100	chr10:131646072-131646291	3	220	0.0136364	1.36364
NR2F2_Naoko_2	id=14332	chr15:97142739-97142958	3	220	0.0136364	1.36364
AUTS2_Evelyn_1	id=31555	chr7:69870252-69870471	3	220	0.0136364	1.36364
TSHZ3_Olivia	id=18314	chr19:31806491-31806857	5	367	0.013624	1.3624
BCL11A_Mateo_1	id=19248	chr2:59305252-59305618	5	367	0.013624	1.3624
MEF2C_Jun	id=27548	chr5:88220026-88220392	5	367	0.013624	1.3624
FOXD3_Jasmine	id=4067	chr1:63444004-63444591	8	588	0.0136054	1.36054
IRXA_Ryan	id=26849	chr5:3489661-3489954	4	294	0.0136054	1.36054
SOX5_Logan	id=9726	chr12:23924352-23924645	4	294	0.0136054	1.36054
ESRRG_Bryan	id=5674	chr1:216263962-216264329	5	368	0.013587	1.3587
PAX5_Aurore	id=34576	chr9:37337413-37337780	5	368	0.013587	1.3587
HOXA_Pablo	id=31080	chr7:26624489-26624856	5	368	0.013587	1.3587
MEIS2_Kazuki	id=13279	chr15:37217699-37218361	9	663	0.0135747	1.35747
ZNF503_Sebastian	id=7060	chr10:78189011-78189231	3	221	0.0135747	1.35747
IRXB_Siddhartha_2	id=15142	chr16:54576674-54576894	3	221	0.0135747	1.35747
TSHZ3_Flora	id=18172	chr19:30983462-30983682	3	221	0.0135747	1.35747
TRPS1_Eros	id=33942	chr8:116463955-116464175	3	221	0.0135747	1.35747
FOXD3_Laura	id=4072	chr1:63464744-63465407	9	664	0.0135542	1.35542
DACH1_Griselda	id=11137	chr13:72195745-72196113	5	369	0.0135501	1.35501
TFAP2A_Roxane	id=28973	chr6:10310926-10311294	5	369	0.0135501	1.35501
FOXP2_Othell	id=32106	chr7:115116674-115117042	5	369	0.0135501	1.35501
ST18_Noah	id=32823	chr8:53162649-53163017	5	369	0.0135501	1.35501
NR2F1_Scout_1	id=27810	chr5:93650247-93650689	6	443	0.013544	1.3544
OTX1_Victor	id=19469	chr2:63661701-63662144	6	444	0.0135135	1.35135
PTBP2_Brooklyn	id=4721	chr1:96420165-96420386	3	222	0.0135135	1.35135
ZNF503_Kaori	id=6987	chr10:77604340-77604561	3	222	0.0135135	1.35135
NR2F2_Aphrodite_1	id=14154	chr15:95895952-95896173	3	222	0.0135135	1.35135
chr3_Juan	id=24145	chr3:87037439-87037660	3	222	0.0135135	1.35135
SATB2_Maxwell	id=21552	chr2:200134483-200134704	3	222	0.0135135	1.35135
PBX3_Claudia	id=35264	chr9:128457564-128457785	3	222	0.0135135	1.35135
ARX_Clara	id=35678	chrX:24894826-24895492	9	667	0.0134933	1.34933
SOX1_Oberon	id=11691	chr13:112755871-112756241	5	371	0.0134771	1.34771
NR2F2_Aladdin	id=14130	chr15:95562052-95562348	4	297	0.013468	1.3468
MEIS2_Aladdin	id=13148	chr15:35673642-35673864	3	223	0.0134529	1.34529
WWOX_Zhong	id=15657	chr16:79382147-79382369	3	223	0.0134529	1.34529
FOXP1_Atsuko	id=23966	chr3:71440773-71440995	3	223	0.0134529	1.34529
ZIC3_Hana	id=36342	chrX:136652754-136652976	3	223	0.0134529	1.34529
FOXP1_Doris	id=23917	chr3:71180687-71181058	5	372	0.0134409	1.34409
chr13_Matteo	id=11626	chr13:107209823-107210194	5	372	0.0134409	1.34409
FOXP2_Silvester	id=32130	chr7:115347687-115348431	10	745	0.0134228	1.34228
VRK1_Dominica	id=12862	chr14:97340539-97340836	4	298	0.0134228	1.34228
BCL11A_Robert	id=19316	chr2:60077324-60077621	4	298	0.0134228	1.34228
POU3F3_Isaac	id=19899	chr2:104736698-104737219	7	522	0.01341	1.341
IRXA_Scout	id=26835	chr5:3226527-3227123	8	597	0.0134003	1.34003
WWOX_Gandalf	id=15584	chr16:78545481-78545704	3	224	0.0133929	1.33929
chr2_Naoko	id=20095	chr2:126947242-126947465	3	224	0.0133929	1.33929
SALL3_Anna	id=17941	chr18:76481884-76482182	4	299	0.0133779	1.33779
chr15_Monica	id=13449	chr15:46849024-46849322	4	299	0.0133779	1.33779
TFAP2B_Eva	id=29437	chr6:51321950-51322248	4	299	0.0133779	1.33779
TLE4_Lolita	id=34787	chr9:83712139-83712437	4	299	0.0133779	1.33779
ZNF503_Franz	id=6947	chr10:77453190-77453638	6	449	0.013363	1.3363
CHD7_Laura	id=32971	chr8:61760525-61761124	8	600	0.0133333	1.33333
ESRRG_Noah	id=5839	chr1:217737550-217737849	4	300	0.0133333	1.33333
IRXB_Apollo	id=14923	chr16:51577210-51577509	4	300	0.0133333	1.33333
LMO4_Aida	id=4412	chr1:87620832-87621056	3	225	0.0133333	1.33333
PROX1_Delphina	id=5519	chr1:213493603-213493827	3	225	0.0133333	1.33333
EBF3_Pablo	id=8124	chr10:131668033-131668257	3	225	0.0133333	1.33333
PAX6_Boris_2	id=8624	chr11:31004410-31004634	3	225	0.0133333	1.33333
chr6_Aphrodite	id=29273	chr6:41491655-41491879	3	225	0.0133333	1.33333
NR2F2_Scout	id=14377	chr15:97434817-97435041	3	225	0.0133333	1.33333
BCL11A_Sherlock	id=19333	chr2:60224447-60224671	3	225	0.0133333	1.33333
SP8_Hong	id=30977	chr7:21020525-21020749	3	225	0.0133333	1.33333
KIF14_Vivien	id=5404	chr1:200432300-200432975	9	676	0.0133136	1.33136
DMRT2_Faust	id=34118	chr9:969140-969515	5	376	0.0132979	1.32979
PROX1_Atsuko	id=5516	chr1:213415506-213416032	7	527	0.0132827	1.32827
NPAS3_Kazuki	id=11983	chr14:33793118-33793644	7	527	0.0132827	1.32827
chr21_Hector	id=23025	chr22:40719180-40719706	7	527	0.0132827	1.32827
CADM1_Lucy	id=9163	chr11:115247656-115247881	3	226	0.0132743	1.32743
NPAS3_Trystan	id=12065	chr14:34261814-34262039	3	226	0.0132743	1.32743
MEIS2_Arthur	id=13174	chr15:36291350-36291575	3	226	0.0132743	1.32743
ZEB2_Evelyn	id=20328	chr2:144601305-144601530	3	226	0.0132743	1.32743
ETV1_Oberon	id=30841	chr7:14429206-14429431	3	226	0.0132743	1.32743
TSHZ1_Larisa	id=17834	chr18:73925043-73925268	3	226	0.0132743	1.32743
ZEB2_Lucia	id=20447	chr2:145252162-145252463	4	302	0.013245	1.3245
ZEB2_Derek	id=20303	chr2:144442222-144442675	6	454	0.0132159	1.32159
chr9_Figaro	id=34765	chr9:82432778-82433004	3	227	0.0132159	1.32159
HMX2_Amanda	id=7760	chr10:124828842-124829068	3	227	0.0132159	1.32159
MECOM_Faust	id=24819	chr3:169058062-169058288	3	227	0.0132159	1.32159
NKX6-1_Apollo	id=25768	chr4:84645471-84645697	3	227	0.0132159	1.32159
TSHZ3_Megan	id=18272	chr19:31591834-31592136	4	303	0.0132013	1.32013
KIF14_Penelope	id=5398	chr1:200285431-200285809	5	379	0.0131926	1.31926
LBX1_Kazuki	id=7389	chr10:103243990-103244368	5	379	0.0131926	1.31926
PTBP2_Kazuki	id=4770	chr1:97610588-97611271	9	684	0.0131579	1.31579
chr13_Lincoln	id=11621	chr13:107181965-107182420	6	456	0.0131579	1.31579
ZNF521_Daniel	id=17023	chr18:22720287-22720590	4	304	0.0131579	1.31579
HHIP_Brooklyn	id=26258	chr4:145277494-145277797	4	304	0.0131579	1.31579
FIGN_Jasmine	id=20965	chr2:164481231-164481458	3	228	0.0131579	1.31579
HOXD_Evelyn	id=21279	chr2:176553004-176553231	3	228	0.0131579	1.31579
FBXO8_Ryan	id=26572	chr4:175119996-175120223	3	228	0.0131579	1.31579
chr11_Helen	id=9310	chr11:125121108-125121335	3	228	0.0131579	1.31579
chr1_Yoana	id=5291	chr1:185275590-185275817	3	228	0.0131579	1.31579
TLE4_Charlie	id=34718	chr9:81726575-81727031	6	457	0.0131291	1.31291
ZNF503_Charlie	id=6928	chr10:77373516-77373820	4	305	0.0131148	1.31148
MEIS2_Vera	id=13361	chr15:37891306-37891610	4	305	0.0131148	1.31148
ZSWIM6_Aladdin	id=27220	chr5:60792572-60792876	4	305	0.0131148	1.31148
IRXB_Santiago	id=15119	chr16:54494059-54494287	3	229	0.0131004	1.31004
AFF3_Molly	id=19807	chr2:100429129-100429357	3	229	0.0131004	1.31004
MAFB_Felix	id=22241	chr20:39462493-39462721	3	229	0.0131004	1.31004
NR2F1_Felix	id=27681	chr5:92137748-92137976	3	229	0.0131004	1.31004
chr20_Clara	id=22273	chr20:42087720-42088178	6	459	0.0130719	1.30719
chr14_Norma	id=12810	chr14:95538642-95539024	5	383	0.0130548	1.30548
ZMIZ1_Apollo	id=7138	chr10:80507641-80507870	3	230	0.0130435	1.30435
PAX6_Boris_1	id=8623	chr11:31004179-31004408	3	230	0.0130435	1.30435
chr16_Kizuki	id=15339	chr16:69732047-69732276	3	230	0.0130435	1.30435
ODZ3_Hector	id=26627	chr4:182613017-182613246	3	230	0.0130435	1.30435
MEIS2_Logan	id=13285	chr15:37244070-37244376	4	307	0.0130293	1.30293
ID4_Zeus	id=29106	chr6:20034565-20034948	5	384	0.0130208	1.30208
FAF1_Midori	id=3847	chr1:51099133-51099594	6	462	0.012987	1.2987
TSHZ2_Larisa	id=22450	chr20:52105388-52105849	6	462	0.012987	1.2987
VTI1A_Nick	id=7546	chr10:114737199-114737506	4	308	0.012987	1.2987
MAB21L2_Trevor	id=26423	chr4:151716052-151716359	4	308	0.012987	1.2987
LMO3_Nora	id=9609	chr12:17101837-17102067	3	231	0.012987	1.2987
MEIS2_Wei	id=13392	chr15:38172122-38172352	3	231	0.012987	1.2987
TSHZ3_Jasmine	id=18226	chr19:31203563-31203793	3	231	0.012987	1.2987
POU3F2_Hannibal	id=29829	chr6:98333745-98334130	5	386	0.0129534	1.29534
ZNF521_Apollo	id=17008	chr18:22648485-22649102	8	618	0.012945	1.2945
PAX6_Zhong	id=8718	chr11:32247246-32247554	4	309	0.012945	1.2945
NR2F1_Aladdin	id=27622	chr5:91181314-91181777	6	464	0.012931	1.2931
ESRRG_Lukas	id=5791	chr1:217080524-217080755	3	232	0.012931	1.2931
chr8_Hans	id=33219	chr8:74706097-74706328	3	232	0.012931	1.2931
EBF3_Vivien	id=8197	chr10:131754314-131754545	3	232	0.012931	1.2931
chr7_Anna	id=30869	chr7:15877155-15877386	3	232	0.012931	1.2931
chr5_Leo	id=28296	chr5:141870932-141871163	3	232	0.012931	1.2931
ESRRB_Oskar	id=12658	chr14:76780180-76780411	3	232	0.012931	1.2931
NR2F2_Pandora	id=14355	chr15:97290026-97290257	3	232	0.012931	1.2931
EN1_Joshua_2	id=20019	chr2:118940567-118940798	3	232	0.012931	1.2931
POU3F3_Logan	id=19909	chr2:105024704-105025090	5	387	0.0129199	1.29199
PAX5_Frankenstein	id=34570	chr9:37283941-37284173	3	233	0.0128755	1.28755
NR2F2_Wei	id=14417	chr15:98198219-98198451	3	233	0.0128755	1.28755
EBF1_Siddhartha	id=28492	chr5:158356915-158357147	3	233	0.0128755	1.28755
EBF3_Roxane	id=8151	chr10:131685491-131686034	7	544	0.0128676	1.28676
LMO4_Hannibal	id=4470	chr1:88028942-88029252	4	311	0.0128617	1.28617
LUC7L3_Aphrodite	id=16365	chr17:48827816-48828282	6	467	0.012848	1.2848
BCL11A_Adam	id=19095	chr2:57968022-57968489	6	468	0.0128205	1.28205
SOX6_Lily	id=8486	chr11:16366375-16366686	4	312	0.0128205	1.28205
ZEB2_Maxwell	id=20463	chr2:145278699-145278932	3	234	0.0128205	1.28205
TANK_Scout_2	id=20880	chr2:162102758-162102991	3	234	0.0128205	1.28205
SP3_Leo	id=21186	chr2:174945435-174945982	7	548	0.0127737	1.27737
MEIS2_Othell	id=13313	chr15:37372089-37372558	6	470	0.012766	1.2766
MEIS2_Ryan	id=13333	chr15:37513062-37513531	6	470	0.012766	1.2766
IRXB_Agamemnon	id=14871	chr16:50945093-50945327	3	235	0.012766	1.2766
BAZ2B_Hana	id=20842	chr2:160193866-160194100	3	235	0.012766	1.2766
EBF3_Wei	id=8205	chr10:131768262-131768575	4	314	0.0127389	1.27389
BCL11A_Norma	id=19288	chr2:59889420-59889812	5	393	0.0127226	1.27226
PROX1_Jan	id=5551	chr1:214003101-214003572	6	472	0.0127119	1.27119
ZEB2_Naomi	id=20489	chr2:145437528-145437842	4	315	0.0126984	1.26984
TLX3_Frederica	id=28671	chr5:170507438-170507752	4	315	0.0126984	1.26984
IRXB_Napoleon	id=15056	chr16:53957123-53957516	5	394	0.0126904	1.26904
TLE4_Ariane	id=34703	chr9:81246327-81246800	6	474	0.0126582	1.26582
FOXP1_Felix	id=23901	chr3:71103481-71103875	5	395	0.0126582	1.26582
RUNX1T1_Olivia	id=33641	chr8:93660602-93660917	4	316	0.0126582	1.26582
ZFHX4_Pablo	id=33444	chr8:78314379-78314615	3	237	0.0126582	1.26582
FAF1_Hannibal	id=3843	chr1:51035688-51036083	5	396	0.0126263	1.26263
NPAS3_Poseidon	id=12036	chr14:34122552-34123027	6	476	0.012605	1.2605
EBF3_Sebastian	id=8166	chr10:131696299-131696536	3	238	0.012605	1.2605
OTX2_Delphina	id=12371	chr14:57222046-57222283	3	238	0.012605	1.2605
SP5_Urania	id=21102	chr2:171537233-171537470	3	238	0.012605	1.2605
ZSWIM6_Doris	id=27232	chr5:60841154-60841391	3	238	0.012605	1.2605
MEF2C_Apollo	id=27513	chr5:87952039-87952276	3	238	0.012605	1.2605
FOXP2_Malcolm	id=32072	chr7:114615171-114615408	3	238	0.012605	1.2605
NFIB_Aladdin	id=34246	chr9:14083899-14084136	3	238	0.012605	1.2605
NPAS3_Othell	id=12029	chr14:34111115-34111432	4	318	0.0125786	1.25786
PPIC_Jasmine	id=28047	chr5:122493414-122493731	4	318	0.0125786	1.25786
RUNX1T1_Siddhartha	id=33659	chr8:94053083-94053560	6	478	0.0125523	1.25523
TBX2_Theodore	id=16551	chr17:60023158-60023396	3	239	0.0125523	1.25523
ZIC3_Jacob	id=36347	chrX:136829401-136829639	3	239	0.0125523	1.25523
PROX1_Jun	id=5558	chr1:214106634-214107032	5	399	0.0125313	1.25313
PBX3_Ursula	id=35358	chr9:129199596-129200315	9	720	0.0125	1.25
chr15_Tarzan	id=14432	chr15:98745541-98745860	4	320	0.0125	1.25
SP8_Johanna	id=30986	chr7:21070008-21070327	4	320	0.0125	1.25
TLE4_Trystan	id=34841	chr9:85227913-85228232	4	320	0.0125	1.25
BCL11B_Zara	id=13015	chr14:99745612-99745931	4	320	0.0125	1.25
POU3F2_Leo	id=29843	chr6:98489764-98490003	3	240	0.0125	1.25
TANK_Scout_1	id=20879	chr2:162102515-162102754	3	240	0.0125	1.25
CDK14_Wei	id=31731	chr7:90831124-90831363	3	240	0.0125	1.25
PROX1_Tarzan_2	id=5603	chr1:214240941-214241181	3	241	0.0124481	1.24481
DACH1_Frodo	id=11136	chr13:72195444-72195684	3	241	0.0124481	1.24481
ZEB2_Mauritius	id=20458	chr2:145269564-145269804	3	241	0.0124481	1.24481
BNC2_Johanna	id=34380	chr9:16651559-16651799	3	241	0.0124481	1.24481
ZBTB16_Figaro	id=9107	chr11:114013027-114013428	5	402	0.0124378	1.24378
SMAD3_Hannibal_1	id=13811	chr15:67665362-67666085	9	724	0.0124309	1.24309
MIR4318_Tarzan	id=17332	chr18:36764073-36764394	4	322	0.0124224	1.24224
ZFPM2_Lucifer	id=33866	chr8:106653251-106653572	4	322	0.0124224	1.24224
ZNF503_Benjamin	id=6911	chr10:77210622-77211105	6	484	0.0123967	1.23967
PROX1_Quentin	id=5601	chr1:214240351-214240592	3	242	0.0123967	1.23967
NR2F2_Siddhartha	id=14378	chr15:97436455-97436696	3	242	0.0123967	1.23967
NR2F1_Roxane	id=27800	chr5:93588901-93589142	3	242	0.0123967	1.23967
POU6F2_Vivien	id=31339	chr7:39537907-39538148	3	242	0.0123967	1.23967
DACH1_Mateo	id=11173	chr13:72371593-72371996	5	404	0.0123762	1.23762
ZEB2_Andrew	id=20253	chr2:144112266-144112669	5	404	0.0123762	1.23762
POU3F2_Lincoln	id=29846	chr6:98492091-98492818	9	728	0.0123626	1.23626
TMEM114_Hannibal	id=14594	chr16:7761577-7761900	4	324	0.0123457	1.23457
POU3F2_Wei	id=29904	chr6:99594803-99595126	4	324	0.0123457	1.23457
NR2F1_Eden	id=27672	chr5:92031256-92031579	4	324	0.0123457	1.23457
BARHL1_Mauritius	id=35483	chr9:135745745-135745987	3	243	0.0123457	1.23457
ZFPM2_Brooklyn	id=33829	chr8:106151457-106151862	5	406	0.0123153	1.23153
PROX1_Maxwell	id=5576	chr1:214182415-214182739	4	325	0.0123077	1.23077
TSHZ3_Eugene	id=18164	chr19:30933668-30933911	3	244	0.0122951	1.22951
TSHZ1_Othell	id=17753	chr18:72924431-72924674	3	244	0.0122951	1.22951
CUX1_Leo	id=31849	chr7:101813372-101813778	5	407	0.012285	1.2285
WNT5A_Midori	id=23622	chr3:55789539-55790027	6	489	0.0122699	1.22699
NR4A2_Vanessa	id=20801	chr2:157557193-157557518	4	326	0.0122699	1.22699
SP8_Boris	id=30966	chr7:20901016-20901341	4	326	0.0122699	1.22699
DRGX_Naoko	id=6657	chr10:50597900-50598144	3	245	0.0122449	1.22449
EBF3_Oberon	id=8116	chr10:131652854-131653098	3	245	0.0122449	1.22449
ZNF521_Leontina	id=17046	chr18:22771416-22771660	3	245	0.0122449	1.22449
ZNF521_Poseidon	id=17071	chr18:22906347-22906591	3	245	0.0122449	1.22449
ZEB2_Brooklyn	id=20278	chr2:144256753-144256997	3	245	0.0122449	1.22449
chr3_Eugene	id=24026	chr3:77129440-77129766	4	327	0.0122324	1.22324
SATB1_Frederica	id=23237	chr3:17987989-17988397	5	409	0.0122249	1.22249
FOXP1_Isaac	id=23868	chr3:71034737-71035145	5	409	0.0122249	1.22249
OTP_Hans	id=27402	chr5:77164963-77165371	5	409	0.0122249	1.22249
MAB21L1_Eden	id=10840	chr13:36088957-36089447	6	491	0.01222	1.222
BCL11A_Figaro	id=19190	chr2:58996707-58997361	8	655	0.0122137	1.22137
POU3F3_Adela	id=19843	chr2:103548892-103549219	4	328	0.0121951	1.21951
ZEB2_Aladdin	id=20245	chr2:144070066-144070393	4	328	0.0121951	1.21951
DACH2_Ruby	id=36047	chrX:85409544-85409871	4	328	0.0121951	1.21951
chr3_Eden	id=23648	chr3:57914677-57914922	3	246	0.0121951	1.21951
chr1_Yvonne_1	id=5969	chr1:224576983-224577228	3	246	0.0121951	1.21951
EBF1_Benjamin	id=28395	chr5:157240839-157241084	3	246	0.0121951	1.21951
PTBP2_Roxane	id=4792	chr1:98097623-98097951	4	329	0.0121581	1.21581
LUC7L3_Doris	id=16366	chr17:48828467-48828795	4	329	0.0121581	1.21581
SOX14_Kizuki	id=24453	chr3:137068310-137068638	4	329	0.0121581	1.21581
ST18_Daniel	id=32818	chr8:53134683-53135011	4	329	0.0121581	1.21581
TLE4_Aurore	id=34711	chr9:81472394-81472722	4	329	0.0121581	1.21581
ESRRG_Hector	id=5739	chr1:216806470-216806716	3	247	0.0121457	1.21457
ZFHX3_Frederica	id=15460	chr16:73260851-73261097	3	247	0.0121457	1.21457
RUNX1T1_Chao_2	id=33562	chr8:92972057-92972303	3	247	0.0121457	1.21457
EBF3_Chen	id=7951	chr10:130758143-130758472	4	330	0.0121212	1.21212
PAX6_Toru	id=8691	chr11:31816726-31817055	4	330	0.0121212	1.21212
BHLHE22_Boris	id=33025	chr8:64878981-64879310	4	330	0.0121212	1.21212
ARX_Alexander	id=35672	chrX:24823349-24823926	7	578	0.0121107	1.21107
EBF3_Logan	id=8078	chr10:131590514-131590926	5	413	0.0121065	1.21065
SIX2_Antonio	id=18907	chr2:44773521-44773933	5	413	0.0121065	1.21065
EBF3_Arthur	id=7915	chr10:130493994-130494241	3	248	0.0120968	1.20968
EBF3_Brooklyn	id=7929	chr10:130540303-130540550	3	248	0.0120968	1.20968
ZNF521_Jan	id=17043	chr18:22767483-22768313	10	831	0.0120337	1.20337
KIF14_Demian	id=5375	chr1:200048353-200048851	6	499	0.012024	1.2024
ZNF238_Noah	id=6126	chr1:244215353-244215685	4	333	0.012012	1.2012
DRGX_Antonio	id=6641	chr10:50044240-50044489	3	250	0.012	1.2
chr5_Aladdin	id=27055	chr5:44392106-44392355	3	250	0.012	1.2
NKX6-1_Vivien	id=25810	chr4:85364746-85364995	3	250	0.012	1.2
OTP_Nick	id=27427	chr5:77290925-77291174	3	250	0.012	1.2
AUTS2_Violet	id=31602	chr7:70132045-70132294	3	250	0.012	1.2
TLE4_Adam	id=34694	chr9:81012576-81012825	3	250	0.012	1.2
FIGN_Oberon	id=20997	chr2:164870723-164871389	8	667	0.011994	1.1994
GXYLT1_Ariane	id=9843	chr12:41755727-41755977	3	251	0.0119522	1.19522
chr3_Kazuki	id=24340	chr3:119542773-119543023	3	251	0.0119522	1.19522
SALL3_Arnaud	id=17897	chr18:75906481-75906731	3	251	0.0119522	1.19522
ZFPM2_Hana	id=33841	chr8:106351620-106351870	3	251	0.0119522	1.19522
MEIS1_Hans	id=19646	chr2:67235442-67235692	3	251	0.0119522	1.19522
FOXG1_Ava	id=11778	chr14:29238573-29238907	4	335	0.0119403	1.19403
SMAD2_Chen	id=17467	chr18:45087404-45087822	5	419	0.0119332	1.19332
EMX2_Ophelia	id=7712	chr10:120075007-120075594	7	588	0.0119048	1.19048
MEIS1_Isaac	id=19606	chr2:66915917-66916336	5	420	0.0119048	1.19048
SALL3_Adela	id=17957	chr18:76734934-76735269	4	336	0.0119048	1.19048
BCL11A_Jacob	id=19216	chr2:59163404-59163739	4	336	0.0119048	1.19048
NR2F1_Dominica	id=27669	chr5:92012503-92012754	3	252	0.0119048	1.19048
ZFHX4_Lucifer	id=33396	chr8:77753972-77754223	3	252	0.0119048	1.19048
PBX3_Tatiana	id=35355	chr9:129191695-129191946	3	252	0.0119048	1.19048
POU3F3_Hong	id=19897	chr2:104668843-104669263	5	421	0.0118765	1.18765
RUNX1T1_Leopold	id=33625	chr8:93487872-93488208	4	337	0.0118694	1.18694
chr9_Penelope	id=35140	chr9:125607250-125607502	3	253	0.0118577	1.18577
IRXA_Vincent	id=26771	chr5:2253443-2253695	3	253	0.0118577	1.18577
FLJ42709_Achilles	id=27632	chr5:91378108-91378360	3	253	0.0118577	1.18577
chr10_Ben	id=6283	chr10:10770861-10771113	3	253	0.0118577	1.18577
SIX2_Pablo	id=18943	chr2:45004028-45004702	8	675	0.0118519	1.18519
HOXD_Scheherazade	id=21373	chr2:177826718-177827139	5	422	0.0118483	1.18483
GSX1_Abraham	id=10734	chr13:28079232-28079738	6	507	0.0118343	1.18343
VTI1A_Wei	id=7589	chr10:114927101-114927438	4	338	0.0118343	1.18343
ZFHX4_Leo	id=33384	chr8:77712459-77713135	8	677	0.0118168	1.18168
EBF3_Noah	id=8111	chr10:131651584-131651837	3	254	0.011811	1.1811
IRXB_Bryan_1	id=14944	chr16:51854140-51854393	3	254	0.011811	1.1811
TSHZ3_Robert	id=18352	chr19:32037092-32037345	3	254	0.011811	1.1811
BCL11A_Ruby	id=19320	chr2:60116649-60116902	3	254	0.011811	1.1811
LHX2_Logan	id=35190	chr9:126554797-126555050	3	254	0.011811	1.1811
ST18_Pablo	id=32827	chr8:53166866-53167543	8	678	0.0117994	1.17994
NR2F2_Jacob	id=14243	chr15:96554504-96554842	4	339	0.0117994	1.17994
DRGX_Mateo	id=6653	chr10:50596535-50596874	4	340	0.0117647	1.17647
BARHL2_Adam	id=4562	chr1:90552790-90553044	3	255	0.0117647	1.17647
ZIC1_Toru	id=24645	chr3:148006919-148007173	3	255	0.0117647	1.17647
SHOX2_Vincent	id=24743	chr3:158245916-158246256	4	341	0.0117302	1.17302
PHOX2B_Logan	id=25530	chr4:42427404-42427659	3	256	0.0117188	1.17188
TSHZ1_Vladimir	id=17690	chr18:72516667-72516922	3	256	0.0117188	1.17188
LMO4_Hana	id=4467	chr1:88016225-88016651	5	427	0.0117096	1.17096
PBX1_Arthur	id=5076	chr1:164023565-164023991	5	427	0.0117096	1.17096
ZIC3_Beatrice	id=36330	chrX:136317153-136317665	6	513	0.0116959	1.16959
ZFHX3_Roman	id=15500	chr16:73764900-73765241	4	342	0.0116959	1.16959
SIX2_Kaori	id=18926	chr2:44970898-44971239	4	342	0.0116959	1.16959
BNC2_Zeus	id=34431	chr9:17487355-17487696	4	342	0.0116959	1.16959
chr16_Isaac	id=15308	chr16:64980700-64981127	5	428	0.0116822	1.16822
DLX6_Napoleon	id=31811	chr7:96633615-96634042	5	428	0.0116822	1.16822
POU3F3_Hector	id=19891	chr2:104577303-104577987	8	685	0.0116788	1.16788
chr9_Leo	id=34959	chr9:102930683-102930939	3	257	0.0116732	1.16732
ZNF503_Naomi	id=7019	chr10:77754469-77754725	3	257	0.0116732	1.16732
ZFHX3_Figaro	id=15424	chr16:72892329-72892585	3	257	0.0116732	1.16732
FOXP2_Atsuko	id=31981	chr7:114055693-114055949	3	257	0.0116732	1.16732
RUNX1T1_Brooklyn	id=33555	chr8:92969756-92970012	3	257	0.0116732	1.16732
chr1_Frankenstein	id=4175	chr1:71872813-71873069	3	257	0.0116732	1.16732
chr1_Antonio	id=3505	chr1:24974459-24974715	3	257	0.0116732	1.16732
BCL11A_Derek	id=19168	chr2:58871690-58872032	4	343	0.0116618	1.16618
FOXP2_Ryan	id=32120	chr7:115313829-115314258	5	430	0.0116279	1.16279
chr13_Hector	id=11387	chr13:80510677-80511020	4	344	0.0116279	1.16279
SALL3_Ariel	id=17900	chr18:75957090-75957347	3	258	0.0116279	1.16279
HOXA_Flora	id=31179	chr7:27592858-27593115	3	258	0.0116279	1.16279
FOXP1_Delphina	id=23922	chr3:71187854-71188111	3	258	0.0116279	1.16279
NR2F1_Julia_2	id=27727	chr5:92737800-92738057	3	258	0.0116279	1.16279
TSHZ1_Wei	id=17688	chr18:72508563-72509510	11	948	0.0116034	1.16034
KLHL14_Santiago	id=17202	chr18:30703824-30704254	5	431	0.0116009	1.16009
POU3F2_Wagner	id=29901	chr6:99564641-99564985	4	345	0.0115942	1.15942
POU3F3_Chen	id=19875	chr2:103980582-103980926	4	345	0.0115942	1.15942
PAX6_Xavier	id=8713	chr11:32198074-32198332	3	259	0.011583	1.1583
SIX2_Violet	id=18985	chr2:45683825-45684083	3	259	0.011583	1.1583
POU3F3_Amanda	id=19859	chr2:103783098-103783356	3	259	0.011583	1.1583
BHLHE22_Roxane	id=33101	chr8:66151047-66151478	5	432	0.0115741	1.15741
chr13_Harold	id=10993	chr13:58240378-58240723	4	346	0.0115607	1.15607
TSHZ3_Vincent_2	id=18420	chr19:32529725-32529984	3	260	0.0115385	1.15385
PAX1_Eugene	id=22097	chr20:21215432-21215691	3	260	0.0115385	1.15385
NR2F1_Bryan	id=27646	chr5:91765441-91765700	3	260	0.0115385	1.15385
chr12_Wilson	id=10173	chr12:79843101-79843360	3	260	0.0115385	1.15385
PAX6_Mustafa	id=8673	chr11:31671229-31671575	4	347	0.0115274	1.15274
MIR4307_Florentino_1	id=11745	chr14:26914940-26915373	5	434	0.0115207	1.15207
HOXD_Cassandra	id=21264	chr2:176355057-176355490	5	434	0.0115207	1.15207
LMO3_Haruki	id=9580	chr12:16761694-16762215	6	522	0.0114943	1.14943
BCL11A_Faust	id=19188	chr2:58994648-58995169	6	522	0.0114943	1.14943
ZIC1_Prometheus	id=24629	chr3:147801382-147801903	6	522	0.0114943	1.14943
SOX2_Frederica	id=24982	chr3:181097179-181097613	5	435	0.0114943	1.14943
LMO3_Frederica	id=9579	chr12:16761157-16761504	4	348	0.0114943	1.14943
RNF144A_Joshua	id=18600	chr2:7774632-7774979	4	348	0.0114943	1.14943
ZFHX4_Nemo	id=33425	chr8:78042921-78043181	3	261	0.0114943	1.14943
BCL11B_Toru	id=12971	chr14:99322875-99323135	3	261	0.0114943	1.14943
NRXN3_Aphrodite	id=12710	chr14:80158466-80158814	4	349	0.0114613	1.14613
ZEB2_Lucifer	id=20450	chr2:145257548-145258071	6	524	0.0114504	1.14504
NTM_Antigone	id=9395	chr11:132107764-132108025	3	262	0.0114504	1.14504
WWOX_Gabriel	id=15578	chr16:78511010-78511271	3	262	0.0114504	1.14504
FOXP1_Florentino	id=23877	chr3:71055492-71055753	3	262	0.0114504	1.14504
PRDM8_Lucifer	id=25726	chr4:80374809-80375070	3	262	0.0114504	1.14504
NR2F1_Roman	id=27798	chr5:93587007-93587268	3	262	0.0114504	1.14504
NEUROD6_Antigone	id=31224	chr7:31274477-31274738	3	262	0.0114504	1.14504
IRXA_Ava	id=26870	chr5:3854070-3854331	3	262	0.0114504	1.14504
chrX_Amanda	id=35632	chrX:17753770-17754119	4	350	0.0114286	1.14286
SATB2_Adam	id=21527	chr2:199202365-199202977	7	613	0.0114192	1.14192
NR2F1_Eugene	id=27677	chr5:92051661-92052098	5	438	0.0114155	1.14155
chr6_Alexander	id=29027	chr6:16299335-16299597	3	263	0.0114068	1.14068
DACH1_Daniel	id=11120	chr13:72090741-72091003	3	263	0.0114068	1.14068
BCL11A_Juan	id=19226	chr2:59199403-59199665	3	263	0.0114068	1.14068
BCL11A_Roman	id=19318	chr2:60106706-60106968	3	263	0.0114068	1.14068
ANXA1_Scout	id=34630	chr9:76192863-76193125	3	263	0.0114068	1.14068
ZNF503_Vincent	id=7108	chr10:78727672-78728022	4	351	0.011396	1.1396
TSHZ1_Lily	id=17815	chr18:73366983-73367510	6	528	0.0113636	1.13636
LMO4_Xavier	id=4542	chr1:88927638-88928077	5	440	0.0113636	1.13636
FOXD3_Megan	id=4073	chr1:63465856-63466207	4	352	0.0113636	1.13636
EBF1_Scarlett	id=28483	chr5:158341756-158342107	4	352	0.0113636	1.13636
FOXP2_Demian	id=31998	chr7:114170161-114170512	4	352	0.0113636	1.13636
DACH1_Hana	id=11138	chr13:72198843-72199106	3	264	0.0113636	1.13636
DIP2C_Gabriel	id=6168	chr10:300113-300553	5	441	0.0113379	1.13379
chr6_Megan	id=29735	chr6:92282653-92283005	4	353	0.0113314	1.13314
chr2_Adam	id=18572	chr2:5550287-5550639	4	353	0.0113314	1.13314
TSHZ3_Achilles	id=18093	chr19:30494672-30495201	6	530	0.0113208	1.13208
HMX2_Robert	id=7817	chr10:125189746-125190010	3	265	0.0113208	1.13208
EBF3_Clara	id=7953	chr10:130780020-130780284	3	265	0.0113208	1.13208
OTP_Scout	id=27442	chr5:77358513-77358866	4	354	0.0112994	1.12994
MLLT10_Ryan	id=6412	chr10:22096156-22096598	5	443	0.0112867	1.12867
ZNF521_Nagasawa	id=17062	chr18:22865042-22865573	6	532	0.0112782	1.12782
EBF3_Leo	id=8068	chr10:131496899-131497164	3	266	0.0112782	1.12782
chr21_Abraham	id=22609	chr21:17951954-17952219	3	266	0.0112782	1.12782
NKX6-1_Leo	id=25797	chr4:85284287-85284552	3	266	0.0112782	1.12782
chr12_Yasmin	id=10289	chr12:97954066-97954331	3	266	0.0112782	1.12782
RUNX1T1_Ruby	id=33647	chr8:93765481-93765746	3	266	0.0112782	1.12782
FOXD3_Chao	id=4047	chr1:63369588-63370297	8	710	0.0112676	1.12676
KLHL14_Zhong	id=17210	chr18:30763142-30763496	4	355	0.0112676	1.12676
NR4A2_Mignon	id=20762	chr2:156991524-156991967	5	444	0.0112613	1.12613
TSG1_Gandalf	id=29765	chr6:94755387-94755830	5	444	0.0112613	1.12613
ZFPM2_Flora	id=33836	chr8:106337555-106337998	5	444	0.0112613	1.12613
HMX2_Bryan_1	id=7768	chr10:124852132-124852576	5	445	0.011236	1.1236
TSHZ3_Hans	id=18193	chr19:31068499-31068854	4	356	0.011236	1.1236
NR2F2_Tatiana	id=14381	chr15:97548954-97549220	3	267	0.011236	1.1236
chr18_Benjamin	id=16907	chr18:8218024-8218290	3	267	0.011236	1.1236
LACE1_Daniel	id=30046	chr6:107979966-107980589	7	624	0.0112179	1.12179
PTBP2_Carmen	id=4723	chr1:96473905-96474261	4	357	0.0112045	1.12045
ZNF503_Akiko	id=6869	chr10:76362575-76362842	3	268	0.011194	1.1194
ZNF503_Lukas	id=7013	chr10:77711962-77712229	3	268	0.011194	1.1194
NR2F2_Scheherazade	id=14375	chr15:97434432-97434699	3	268	0.011194	1.1194
LUC7L3_Jeremy_1	id=16367	chr17:48939586-48939853	3	268	0.011194	1.1194
PRDM8_Faust	id=25720	chr4:80229598-80229865	3	268	0.011194	1.1194
POU3F3_Quentin	id=19937	chr2:105254857-105255303	5	447	0.0111857	1.11857
EMX2_William	id=7726	chr10:120226704-120226972	3	269	0.0111524	1.11524
NR2F2_Lucifer	id=14270	chr15:96855241-96855509	3	269	0.0111524	1.11524
ID4_Adela	id=29052	chr6:18536814-18537082	3	269	0.0111524	1.11524
NFIB_Mauritius	id=34278	chr9:14271243-14271511	3	269	0.0111524	1.11524
NR4A2_Aphrodite	id=20717	chr2:156487283-156487641	4	359	0.0111421	1.11421
ZNF503_Aida	id=6867	chr10:76348999-76349447	5	449	0.0111359	1.11359
IRXA_Trevor	id=26804	chr5:2848548-2848907	4	360	0.0111111	1.11111
POU4F2_Larisa	id=26323	chr4:147750266-147750625	4	360	0.0111111	1.11111
chr4_Trystan	id=25966	chr4:109532318-109532587	3	270	0.0111111	1.11111
TSHZ3_Penelope	id=18342	chr19:31915803-31916072	3	270	0.0111111	1.11111
ZEB2_Veronica	id=20611	chr2:147023130-147023399	3	270	0.0111111	1.11111
MBNL1_Othell	id=24676	chr3:152182573-152182842	3	270	0.0111111	1.11111
AUTS2_Lukas	id=31570	chr7:69946778-69947047	3	270	0.0111111	1.11111
chr1_Yordan_1	id=5941	chr1:221165430-221165699	3	270	0.0111111	1.11111
BARHL2_Lukas_2	id=4642	chr1:91197215-91197755	6	541	0.0110906	1.10906
SHOX2_Aphrodite	id=24708	chr3:157779746-157780196	5	451	0.0110865	1.10865
ZNF608_Lolita	id=28128	chr5:124316249-124316699	5	451	0.0110865	1.10865
SMAD3_Malcolm	id=13836	chr15:67878015-67878375	4	361	0.0110803	1.10803
PAX6_Nemo	id=8677	chr11:31677036-31677306	3	271	0.0110701	1.10701
NPAS3_Antonio	id=11907	chr14:33172531-33172801	3	271	0.0110701	1.10701
OTP_Silvester	id=27444	chr5:77399051-77399321	3	271	0.0110701	1.10701
SIX2_Robert	id=18953	chr2:45067141-45067683	6	543	0.0110497	1.10497
SATB1_Quentin	id=23275	chr3:18418160-18418521	4	362	0.0110497	1.10497
ZNF703_Sherlock	id=32662	chr8:36737648-36738009	4	362	0.0110497	1.10497
POU6F2_Lukas	id=31320	chr7:39289079-39289622	6	544	0.0110294	1.10294
LMO3_Felix	id=9571	chr12:16756491-16756762	3	272	0.0110294	1.10294
IRXA_Scheherazade	id=26840	chr5:3326043-3326314	3	272	0.0110294	1.10294
FOXP2_Nagasawa	id=32082	chr7:114817909-114818180	3	272	0.0110294	1.10294
ZFHX4_Clara	id=33290	chr8:77372833-77373104	3	272	0.0110294	1.10294
ZFHX4_Griselda	id=33320	chr8:77587527-77587798	3	272	0.0110294	1.10294
OTX1_Chen	id=19433	chr2:63194035-63194669	7	635	0.0110236	1.10236
BNC2_Violet	id=34422	chr9:17342656-17343018	4	363	0.0110193	1.10193
NR4A2_Eros_2	id=20733	chr2:156585029-156585482	5	454	0.0110132	1.10132
SOX6_Ryan	id=8499	chr11:16461607-16462151	6	545	0.0110092	1.10092
MEIS1_Cassandra	id=19679	chr2:67743484-67743847	4	364	0.010989	1.0989
PAX6_Oskar	id=8679	chr11:31685703-31685975	3	273	0.010989	1.0989
BCL11A_Pandora	id=19307	chr2:60018703-60018975	3	273	0.010989	1.0989
chr20_Carmen	id=22197	chr20:37702744-37703016	3	273	0.010989	1.0989
SATB1_Achilles	id=23191	chr3:17380638-17380910	3	273	0.010989	1.0989
SP8_Adam	id=30960	chr7:20829680-20829952	3	273	0.010989	1.0989
TSHZ1_Odessa	id=17763	chr18:72935746-72936018	3	273	0.010989	1.0989
IRXA_Tara	id=26828	chr5:3182371-3182918	6	548	0.0109489	1.09489
DACH1_Violet	id=11236	chr13:73225249-73225522	3	274	0.0109489	1.09489
OTX2_Wei	id=12439	chr14:57758862-57759135	3	274	0.0109489	1.09489
FLJ45079_Johanna	id=16757	chr17:75588820-75589093	3	274	0.0109489	1.09489
OTX1_Emi	id=19441	chr2:63219009-63219282	3	274	0.0109489	1.09489
FAF1_Silvester	id=3855	chr1:51165998-51166272	3	275	0.0109091	1.09091
chr6_Othello	id=30272	chr6:136590208-136590482	3	275	0.0109091	1.09091
chr20_Amina	id=21988	chr20:7497378-7497652	3	275	0.0109091	1.09091
FOXP1_Gandalf	id=23870	chr3:71035977-71036343	4	367	0.0108992	1.08992
chr10_Frederica	id=6522	chr10:32556682-32557048	4	367	0.0108992	1.08992
FOXP2_Zeus	id=32157	chr7:115775296-115775846	6	551	0.0108893	1.08893
NR2F1_Oskar	id=27779	chr5:93226313-93226864	6	552	0.0108696	1.08696
ESRRG_Kazuki	id=5775	chr1:216990870-216991329	5	460	0.0108696	1.08696
SHOX2_Ursula	id=24735	chr3:158149815-158150182	4	368	0.0108696	1.08696
NR2F2_Dominica	id=14177	chr15:96032180-96032455	3	276	0.0108696	1.08696
POU3F3_Gabriel	id=19887	chr2:104432928-104433203	3	276	0.0108696	1.08696
EBF3_Vera	id=8179	chr10:131710899-131711267	4	369	0.0108401	1.08401
DACH1_Lukas	id=11170	chr13:72361031-72361399	4	369	0.0108401	1.08401
PAX6_Jun	id=8650	chr11:31325326-31325602	3	277	0.0108303	1.08303
ZNF521_Kaori_1	id=17044	chr18:22769293-22769569	3	277	0.0108303	1.08303
SOX1_Mauritius	id=11686	chr13:112716303-112716579	3	277	0.0108303	1.08303
SATB1_Alexander	id=23197	chr3:17395904-17396180	3	277	0.0108303	1.08303
PRDM13_Lucy	id=29943	chr6:100973961-100974237	3	277	0.0108303	1.08303
IRXB_Pandora	id=15083	chr16:54093096-54093465	4	370	0.0108108	1.08108
ID4_Midori_2	id=29093	chr6:19861189-19861558	4	370	0.0108108	1.08108
POU3F3_Agamemnon	id=19844	chr2:103560057-103560797	8	741	0.0107962	1.07962
IRXB_Jonathan	id=15015	chr16:53242087-53242364	3	278	0.0107914	1.07914
IRXB_Larisa	id=15026	chr16:53563234-53563511	3	278	0.0107914	1.07914
XPO1_Logan	id=19409	chr2:61705060-61705337	3	278	0.0107914	1.07914
FOXP1_Claudia	id=23929	chr3:71219451-71219728	3	278	0.0107914	1.07914
chr13_Harshita	id=11051	chr13:67162319-67162596	3	278	0.0107914	1.07914
SOX5_Theodore	id=9766	chr12:24531470-24531747	3	278	0.0107914	1.07914
BCL11A_Theodore	id=19340	chr2:60291925-60292295	4	371	0.0107817	1.07817
SOX5_Alice	id=9675	chr12:22920003-22920467	5	465	0.0107527	1.07527
PAX9_Wei	id=12216	chr14:37985052-37985423	4	372	0.0107527	1.07527
VRK1_Eduardo	id=12863	chr14:97354925-97355203	3	279	0.0107527	1.07527
NR2F2_Tarzan	id=14380	chr15:97521373-97521651	3	279	0.0107527	1.07527
chr3_Chen	id=23499	chr3:41236428-41236706	3	279	0.0107527	1.07527
ISL1_Wei	id=27141	chr5:51761943-51762221	3	279	0.0107527	1.07527
LMBR1_Vanessa	id=32413	chr7:157001530-157001902	4	373	0.0107239	1.07239
EGR2_Delphina	id=6781	chr10:64813249-64813528	3	280	0.0107143	1.07143
VTI1A_Leopold	id=7531	chr10:114578581-114578860	3	280	0.0107143	1.07143
XPO1_Felix	id=19402	chr2:61414655-61414934	3	280	0.0107143	1.07143
OTP_Toru	id=27446	chr5:77408644-77408923	3	280	0.0107143	1.07143
FOXP2_Abraham	id=31958	chr7:113770949-113771228	3	280	0.0107143	1.07143
BNC2_Demian	id=34342	chr9:16412824-16413103	3	280	0.0107143	1.07143
PAX5_Amos	id=34578	chr9:37340030-37340404	4	375	0.0106667	1.06667
ZIC1_Gwyneth	id=24603	chr3:147336469-147336843	4	375	0.0106667	1.06667
MEIS1_Robert	id=19528	chr2:66398152-66398526	4	375	0.0106667	1.06667
POLR3B_Hans	id=10377	chr12:106887300-106887675	4	376	0.0106383	1.06383
OTP_Wagner	id=27455	chr5:77506907-77507282	4	376	0.0106383	1.06383
TFAP2A_Poseidon	id=28969	chr6:10150170-10150545	4	376	0.0106383	1.06383
MEIS2_Jun	id=13275	chr15:37196222-37196503	3	282	0.0106383	1.06383
SOX6_Evelyn	id=8447	chr11:16169788-16170069	3	282	0.0106383	1.06383
VTI1A_Violet	id=7570	chr10:114905127-114905691	6	565	0.0106195	1.06195
SATB1_Sam	id=23293	chr3:18460864-18461428	6	565	0.0106195	1.06195
BCL11A_Gabriel	id=19205	chr2:59133306-59133682	4	377	0.0106101	1.06101
ETV1_Achilles	id=30803	chr7:13506468-13507127	7	660	0.0106061	1.06061
chr12_Yannick	id=10271	chr12:96673664-96673946	3	283	0.0106007	1.06007
TSHZ1_Napoleon	id=17792	chr18:73062507-73062789	3	283	0.0106007	1.06007
FOXD3_Frodo	id=4054	chr1:63394453-63394924	5	472	0.0105932	1.05932
CADM1_Ariel_1	id=9151	chr11:115050345-115050628	3	284	0.0105634	1.05634
TBX2_Lincoln	id=16533	chr17:59458227-59458510	3	284	0.0105634	1.05634
AUTS2_Derek	id=31540	chr7:69736660-69736943	3	284	0.0105634	1.05634
ZFPM2_Gandalf	id=33837	chr8:106341230-106341513	3	284	0.0105634	1.05634
FOXD3_Sebastian	id=4097	chr1:63665304-63665966	7	663	0.0105581	1.05581
FOXP2_Traviata_1	id=32144	chr7:115452682-115453060	4	379	0.0105541	1.05541
chr17_Flora	id=16624	chr17:63881876-63882445	6	570	0.0105263	1.05263
FOXB1_Adela_1	id=13676	chr15:60197402-60197876	5	475	0.0105263	1.05263
MEIS2_Trevor	id=13349	chr15:37653724-37654103	4	380	0.0105263	1.05263
MECOM_Jasmine	id=24837	chr3:169153008-169153387	4	380	0.0105263	1.05263
CASZ1_Trystan	id=3372	chr1:10836096-10836380	3	285	0.0105263	1.05263
PROX1_Abraham	id=5506	chr1:213332779-213333063	3	285	0.0105263	1.05263
BCL11A_Prometheus	id=19314	chr2:60056123-60056407	3	285	0.0105263	1.05263
ZEB2_Nemo	id=20493	chr2:145528326-145528801	5	476	0.0105042	1.05042
OTP_Jonathan	id=27406	chr5:77208342-77208722	4	381	0.0104987	1.04987
PTBP2_Ruby	id=4798	chr1:98293449-98293734	3	286	0.0104895	1.04895
chr21_Faust	id=22743	chr21:38887217-38887502	3	286	0.0104895	1.04895
HOXA_Hong	id=31165	chr7:27387161-27387446	3	286	0.0104895	1.04895
PITX2_Roxane	id=26059	chr4:113264923-113265208	3	286	0.0104895	1.04895
NR2F1_Pandora	id=27782	chr5:93230152-93230725	6	574	0.010453	1.0453
chr7_Harold	id=31905	chr7:105245203-105245489	3	287	0.010453	1.0453
PAX9_Pandora	id=12193	chr14:37558102-37558388	3	287	0.010453	1.0453
ZEB2_Vincent_1	id=20617	chr2:147134056-147134342	3	287	0.010453	1.0453
TFAP2A_Alice	id=28881	chr6:8369950-8370236	3	287	0.010453	1.0453
PBX3_Jacob	id=35296	chr9:128647742-128648028	3	287	0.010453	1.0453
BNC2_Isaac	id=34371	chr9:16571516-16571898	4	383	0.0104439	1.04439
ZEB2_Wei	id=20632	chr2:147333974-147334452	5	479	0.0104384	1.04384
TLE4_Alice	id=34696	chr9:81063974-81064452	5	479	0.0104384	1.04384
ZFHX4_Leontina	id=33387	chr8:77714080-77714750	7	671	0.0104322	1.04322
ZEB2_Dominica	id=20304	chr2:144442917-144443492	6	576	0.0104167	1.04167
PAX9_Leo	id=12159	chr14:36911867-36912250	4	384	0.0104167	1.04167
chr5_Lukas	id=28332	chr5:148897307-148897594	3	288	0.0104167	1.04167
SMAD3_Hannibal_2	id=13812	chr15:67666128-67666415	3	288	0.0104167	1.04167
BCL11A_Isolde	id=19214	chr2:59155646-59155933	3	288	0.0104167	1.04167
chr18_Evelyn	id=17377	chr18:38648953-38649240	3	288	0.0104167	1.04167
RUNX1T1_Othell	id=33646	chr8:93751945-93752232	3	288	0.0104167	1.04167
TSHZ3_Charlie	id=18146	chr19:30831884-30832364	5	481	0.010395	1.0395
ESRRG_Mignon	id=5792	chr1:217096279-217096567	3	289	0.0103806	1.03806
PAX9_Mateo	id=12164	chr14:36924198-36924486	3	289	0.0103806	1.03806
LMO4_Jan	id=4475	chr1:88065452-88065837	4	386	0.0103627	1.03627
NFIA_Antonio	id=3928	chr1:61087013-61087399	4	387	0.0103359	1.03359
NPAS3_Emi	id=11947	chr14:33508572-33508958	4	387	0.0103359	1.03359
SP3_Hong	id=21183	chr2:174939554-174939940	4	387	0.0103359	1.03359
TRPS1_Ava	id=33936	chr8:116431835-116432318	5	484	0.0103306	1.03306
POU3F2_Hector	id=29832	chr6:98362600-98363181	6	582	0.0103093	1.03093
MEIS2_Hector	id=13245	chr15:37048848-37049332	5	485	0.0103093	1.03093
ZNF503_Logan	id=7009	chr10:77698309-77698696	4	388	0.0103093	1.03093
NR2F1_Lucy	id=27754	chr5:93009907-93010294	4	388	0.0103093	1.03093
DACH1_Aphrodite	id=11101	chr13:71793911-71794201	3	291	0.0103093	1.03093
chr4_Zhong	id=26719	chr4:190700792-190701082	3	291	0.0103093	1.03093
chr16_Gabriel	id=15292	chr16:62211321-62211611	3	291	0.0103093	1.03093
SOX5_Hana	id=9706	chr12:23717307-23717792	5	486	0.0102881	1.02881
SATB1_Wagner	id=23317	chr3:19028392-19028780	4	389	0.0102828	1.02828
OTX2_Hector	id=12402	chr14:57420473-57421056	6	584	0.010274	1.0274
ESRRG_Norma	id=5840	chr1:217749953-217750244	3	292	0.010274	1.0274
MEIS2_Ming_1	id=13297	chr15:37329773-37330162	4	390	0.0102564	1.02564
ZEB2_Dorian	id=20305	chr2:144448758-144449147	4	390	0.0102564	1.02564
SALL3_Argenta	id=17906	chr18:76007276-76007763	5	488	0.0102459	1.02459
chrX_Violet	id=36415	chrX:147829436-147829728	3	293	0.0102389	1.02389
EMX2_Ming	id=7702	chr10:119868184-119868476	3	293	0.0102389	1.02389
SP8_Wei	id=31020	chr7:21920759-21921051	3	293	0.0102389	1.02389
MEIS2_Hannibal_2	id=13222	chr15:36966613-36967101	5	489	0.0102249	1.02249
LHX9_Gandalf	id=5324	chr1:197643500-197643793	3	294	0.0102041	1.02041
chr6_Maxwell	id=29725	chr6:91706936-91707229	3	294	0.0102041	1.02041
TLE4_Oberon	id=34801	chr9:84167652-84167945	3	294	0.0102041	1.02041
PITX2_Mignon	id=26033	chr4:112327065-112327359	3	295	0.0101695	1.01695
EBF3_Eduardo	id=7972	chr10:130841899-130842489	6	591	0.0101523	1.01523
BCL11A_Cameron	id=19149	chr2:58749428-58749821	4	394	0.0101523	1.01523
TFAP2B_Frankenstein	id=29364	chr6:50348453-50348846	4	394	0.0101523	1.01523
EBF1_Trevor	id=28497	chr5:158395202-158395497	3	296	0.0101351	1.01351
MBD5_Amadeus	id=20667	chr2:149241429-149241724	3	296	0.0101351	1.01351
chr12_Xenia	id=10213	chr12:85576449-85576744	3	296	0.0101351	1.01351
ZNF238_Clara	id=6098	chr1:243624219-243624613	4	395	0.0101266	1.01266
EBF1_Leontina	id=28465	chr5:158228191-158228585	4	395	0.0101266	1.01266
BNC2_Napoleon	id=34397	chr9:16730126-16730620	5	495	0.010101	1.0101
ESRRG_Agamemnon	id=5636	chr1:215965659-215966054	4	396	0.010101	1.0101
ZEB2_Zhong	id=20647	chr2:147708540-147708836	3	297	0.010101	1.0101
OLIG2_Joshua	id=22675	chr21:34327487-34327783	3	297	0.010101	1.0101
chr2_Anna	id=18659	chr2:16086655-16086951	3	297	0.010101	1.0101
TLE4_Ryan	id=34816	chr9:84298154-84298450	3	297	0.010101	1.0101
PAX1_Delphina	id=22095	chr20:21126821-21127415	6	595	0.010084	1.0084
POU3F1_Megan	id=3667	chr1:39151778-39152174	4	397	0.0100756	1.00756
SP5_Poseidon	id=21099	chr2:171508348-171508744	4	397	0.0100756	1.00756
CELF2_Veronica	id=6327	chr10:11376079-11376376	3	298	0.0100671	1.00671
IRXB_Brooklyn	id=14933	chr16:51789476-51789773	3	298	0.0100671	1.00671
TFAP2A_Benjamin	id=28884	chr6:8529682-8529979	3	298	0.0100671	1.00671
PBX3_Hector	id=35291	chr9:128618812-128619109	3	298	0.0100671	1.00671
SOX21_Zeus	id=11470	chr13:95674489-95674886	4	398	0.0100503	1.00503
TSHZ3_Arthur_2	id=18130	chr19:30747950-30748347	4	398	0.0100503	1.00503
EBF3_Hector	id=8048	chr10:131365912-131366210	3	299	0.0100334	1.00334
EBF3_Mignon	id=8102	chr10:131647095-131647393	3	299	0.0100334	1.00334
TSHZ2_Nora	id=22412	chr20:51757847-51758145	3	299	0.0100334	1.00334
NPAS3_Scout	id=12047	chr14:34161081-34161479	4	399	0.0100251	1.00251
NR2F2_Alice	id=14150	chr15:95839164-95839562	4	399	0.0100251	1.00251
WWOX_Chen	id=15564	chr16:78359224-78359622	4	399	0.0100251	1.00251
RUNX1T1_Adam	id=33545	chr8:92825131-92825629	5	499	0.01002	1.002
SOX6_Mateo	id=8495	chr11:16424390-16425089	7	700	0.01	1
chr6_Lucy	id=29708	chr6:90687504-90688103	6	600	0.01	1
ZNF503_Griselda	id=6961	chr10:77481413-77481712	3	300	0.01	1
BCL11A_Florentino	id=19197	chr2:59039895-59040194	3	300	0.01	1
chr10_Tatiana	id=7248	chr10:95005507-95005806	3	300	0.01	1
LMO4_Jasmine	id=4476	chr1:88065902-88066101	2	200	0.01	1
chr3_Joshua	id=24111	chr3:81981844-81982043	2	200	0.01	1
FOXP1_Franz_1	id=23874	chr3:71053585-71053784	2	200	0.01	1
chr17_Cassandra	id=16085	chr17:30696895-30697094	2	200	0.01	1
NR2F1_Pablo	id=27781	chr5:93228662-93229262	6	601	0.00998336	0.998336
EMX2_Bryan_1	id=7640	chr10:118720843-118721143	3	301	0.00996678	0.996678
FOXP2_Julia	id=32042	chr7:114304915-114305215	3	301	0.00996678	0.996678
SP3_Ariel	id=21156	chr2:174114751-174115553	8	803	0.00996264	0.996264
TFAP2A_Julia	id=28937	chr6:9564107-9564508	4	402	0.00995025	0.995025
LMO4_Ruby	id=4511	chr1:88565572-88565772	2	201	0.00995025	0.995025
ZNF503_Frodo	id=6953	chr10:77468103-77468303	2	201	0.00995025	0.995025
DACH1_Lincoln	id=11164	chr13:72334561-72334761	2	201	0.00995025	0.995025
TSHZ3_Hong	id=18210	chr19:31153235-31153435	2	201	0.00995025	0.995025
BCL11A_Xavier	id=19395	chr2:60775620-60775820	2	201	0.00995025	0.995025
GBX2_Delphina	id=21879	chr2:236757665-236757865	2	201	0.00995025	0.995025
ZNF608_Silvester	id=28151	chr5:124748326-124748526	2	201	0.00995025	0.995025
SHOX2_Aurore	id=24711	chr3:157882886-157883388	5	503	0.00994036	0.994036
LMO4_Olivia_1	id=4508	chr1:88537290-88537591	3	302	0.00993377	0.993377
chr7_Kalin	id=32227	chr7:127176086-127176387	3	302	0.00993377	0.993377
KIF14_Oberon	id=5396	chr1:200284095-200284497	4	403	0.00992556	0.992556
ZNF503_Nick	id=7020	chr10:77759385-77759788	4	404	0.00990099	0.990099
MEIS1_Apollo	id=19696	chr2:68141335-68141738	4	404	0.00990099	0.990099
DACH1_Nemo	id=11186	chr13:72427862-72428164	3	303	0.00990099	0.990099
VRK1_Helen	id=12864	chr14:97355653-97355955	3	303	0.00990099	0.990099
SIX2_Derek	id=18914	chr2:44907665-44907967	3	303	0.00990099	0.990099
NFIB_Boris	id=34252	chr9:14086372-14086674	3	303	0.00990099	0.990099
TLE4_Agamemnon	id=34695	chr9:81053018-81053320	3	303	0.00990099	0.990099
SMAD3_Noah	id=13844	chr15:67933789-67933990	2	202	0.00990099	0.990099
SOX14_Emi	id=24457	chr3:137186295-137186496	2	202	0.00990099	0.990099
chr10_Nagasawa	id=6603	chr10:36238573-36238977	4	405	0.00987654	0.987654
LIN52_Helen	id=12601	chr14:74621921-74622224	3	304	0.00986842	0.986842
PITX2_Penelope	id=26044	chr4:112669428-112669731	3	304	0.00986842	0.986842
VPS13B_Alexander	id=33717	chr8:100218557-100218860	3	304	0.00986842	0.986842
chr1_Sylvie	id=4877	chr1:109240415-109240718	3	304	0.00986842	0.986842
ZNF503_Jan	id=6974	chr10:77499119-77499625	5	507	0.00986193	0.986193
TLX3_Helen	id=28675	chr5:170583626-170584132	5	507	0.00986193	0.986193
IRXA_Aladdin	id=26896	chr5:4424991-4425396	4	406	0.00985222	0.985222
LHX9_Zhong	id=5349	chr1:198360804-198361006	2	203	0.00985222	0.985222
ZNF503_Isaac	id=6966	chr10:77483872-77484074	2	203	0.00985222	0.985222
PAX6_Kazuki	id=8651	chr11:31326889-31327091	2	203	0.00985222	0.985222
SATB2_Xavier	id=21579	chr2:200312564-200312766	2	203	0.00985222	0.985222
GBX2_Isolde	id=21893	chr2:236825909-236826111	2	203	0.00985222	0.985222
chr2_Ariane	id=18705	chr2:19740957-19741159	2	203	0.00985222	0.985222
LMO4_Jonathan	id=4481	chr1:88149190-88149494	3	305	0.00983607	0.983607
MAB21L1_Hannibal_2	id=10833	chr13:36073551-36073855	3	305	0.00983607	0.983607
ZFHX3_Lucifer	id=15482	chr16:73587933-73588237	3	305	0.00983607	0.983607
ZEB2_Alexander_1	id=20247	chr2:144091077-144091381	3	305	0.00983607	0.983607
LMO1_Jonathan	id=8271	chr11:8275651-8275955	3	305	0.00983607	0.983607
TSHZ2_Naoko	id=22416	chr20:51787692-51788098	4	407	0.00982801	0.982801
MIR4796_Scheherazade	id=24282	chr3:114575462-114575767	3	306	0.00980392	0.980392
SOX3_Zoltan	id=36381	chrX:139674962-139675267	3	306	0.00980392	0.980392
NR2F2_Poseidon	id=14369	chr15:97392207-97392410	2	204	0.00980392	0.980392
SP8_Naomi	id=30997	chr7:21168071-21168274	2	204	0.00980392	0.980392
chr12_Wagner	id=10106	chr12:70748110-70748824	7	715	0.00979021	0.979021
TSHZ3_Claudia_3	id=18152	chr19:30842769-30843279	5	511	0.00978474	0.978474
TSHZ3_Trystan	id=18405	chr19:32452911-32453421	5	511	0.00978474	0.978474
SOX5_Malcolm	id=9736	chr12:24048717-24049227	5	511	0.00978474	0.978474
MEIS2_Oskar	id=13310	chr15:37369954-37370362	4	409	0.00977995	0.977995
TSHZ1_Urania	id=17701	chr18:72592608-72593016	4	409	0.00977995	0.977995
ZNF503_Santiago_2	id=7050	chr10:78042236-78042542	3	307	0.00977199	0.977199
chr7_Amos	id=30779	chr7:10684532-10684838	3	307	0.00977199	0.977199
chr1_Chao	id=3635	chr1:37962112-37962418	3	307	0.00977199	0.977199
PROX1_Lucy	id=5575	chr1:214179050-214179254	2	205	0.0097561	0.97561
FOXP1_Faust	id=23903	chr3:71104193-71104397	2	205	0.0097561	0.97561
chr10_Derek	id=6343	chr10:13567663-13567867	2	205	0.0097561	0.97561
chr6_Bryan	id=29313	chr6:45163930-45164237	3	308	0.00974026	0.974026
chr4_Zora	id=26702	chr4:185992461-185992768	3	308	0.00974026	0.974026
LMO4_Dominica	id=4430	chr1:87801380-87801790	4	411	0.00973236	0.973236
ISL1_Dominica	id=27072	chr5:50481511-50482025	5	515	0.00970874	0.970874
chr9_Benjamin	id=34150	chr9:3218488-3218796	3	309	0.00970874	0.970874
EBF3_Malcolm	id=8092	chr10:131641820-131642128	3	309	0.00970874	0.970874
POU3F2_Larisa	id=29842	chr6:98470395-98470703	3	309	0.00970874	0.970874
SIX2_Veronica	id=18984	chr2:45680068-45680376	3	309	0.00970874	0.970874
DRGX_Ariane	id=6645	chr10:50210237-50210442	2	206	0.00970874	0.970874
VTI1A_Julia	id=7528	chr10:114577842-114578047	2	206	0.00970874	0.970874
DBX1_Mateo_1	id=8551	chr11:20295554-20295759	2	206	0.00970874	0.970874
PAX6_Zeus	id=8715	chr11:32221836-32222041	2	206	0.00970874	0.970874
POLR3B_Gabriel	id=10375	chr12:106883963-106884168	2	206	0.00970874	0.970874
OTX2_Poseidon	id=12414	chr14:57475271-57475476	2	206	0.00970874	0.970874
ONECUT1_Kizuki	id=13545	chr15:53372666-53372871	2	206	0.00970874	0.970874
RNF144A_Victor	id=18616	chr2:8282040-8282245	2	206	0.00970874	0.970874
chr12_Zhang	id=10358	chr12:104513142-104513347	2	206	0.00970874	0.970874
TFAP2B_Molly	id=29422	chr6:51126152-51126357	2	206	0.00970874	0.970874
SIX2_Atsuko	id=18910	chr2:44807742-44808154	4	413	0.00968523	0.968523
BNC2_Noah	id=34402	chr9:16772792-16773204	4	413	0.00968523	0.968523
CUX2_Antonio	id=10447	chr12:111588918-111589331	4	414	0.00966184	0.966184
TSHZ3_Pablo	id=18327	chr19:31837138-31837551	4	414	0.00966184	0.966184
ZEB2_Atsuko	id=20261	chr2:144147588-144148001	4	414	0.00966184	0.966184
chr5_Brooklyn	id=27275	chr5:65451803-65452009	2	207	0.00966184	0.966184
TSHZ3_Jan	id=18220	chr19:31183153-31183359	2	207	0.00966184	0.966184
BCL11A_Wei_2	id=19385	chr2:60762165-60762371	2	207	0.00966184	0.966184
SOX2_Wagner	id=25076	chr3:182314586-182314792	2	207	0.00966184	0.966184
chr17_Derek	id=16257	chr17:42544412-42544618	2	207	0.00966184	0.966184
MAB21L2_Hector	id=26414	chr4:151579070-151579276	2	207	0.00966184	0.966184
NR2F1_Penelope	id=27783	chr5:93230797-93231003	2	207	0.00966184	0.966184
AUTS2_Johanna	id=31564	chr7:69901803-69902009	2	207	0.00966184	0.966184
NFIB_Figaro	id=34263	chr9:14116160-14116366	2	207	0.00966184	0.966184
NFIA_Quentin_1	id=4013	chr1:61922564-61922874	3	311	0.0096463	0.96463
ZEB2_Claudia	id=20300	chr2:144437277-144437587	3	311	0.0096463	0.96463
ZNF423_Isolde	id=14836	chr16:49686676-49686986	3	311	0.0096463	0.96463
OTX2_Silvester	id=12426	chr14:57630071-57630485	4	415	0.00963855	0.963855
FOXP1_Chao	id=23935	chr3:71254149-71254563	4	415	0.00963855	0.963855
BNC2_Brooklyn	id=34329	chr9:15972695-15973110	4	416	0.00961538	0.961538
LHX2_Daniel	id=35184	chr9:126538994-126539305	3	312	0.00961538	0.961538
HMX2_Quentin	id=7815	chr10:125189337-125189544	2	208	0.00961538	0.961538
chr5_Mateo	id=28592	chr5:164907621-164907828	2	208	0.00961538	0.961538
POU4F1_Chen	id=11298	chr13:78939041-78939248	2	208	0.00961538	0.961538
IRXB_Jasmine	id=15014	chr16:53241778-53241985	2	208	0.00961538	0.961538
IRXB_Xavier	id=15200	chr16:55248971-55249178	2	208	0.00961538	0.961538
SALL3_Aphrodite	id=17926	chr18:76190392-76190599	2	208	0.00961538	0.961538
ZEB2_Robert	id=20565	chr2:146261077-146261284	2	208	0.00961538	0.961538
SATB1_Flora	id=23232	chr3:17979425-17979632	2	208	0.00961538	0.961538
chr14_Hannibal	id=12493	chr14:61724043-61724250	2	208	0.00961538	0.961538
EBF1_Aurore	id=28392	chr5:157223533-157223740	2	208	0.00961538	0.961538
chr1_Abraham	id=3232	chr1:3190804-3191011	2	208	0.00961538	0.961538
BARHL2_Lucifer	id=4639	chr1:91193564-91194292	7	729	0.00960219	0.960219
chr8_Ariel	id=32643	chr8:34084068-34084380	3	313	0.00958466	0.958466
chr6_Fiona	id=29515	chr6:62389291-62389603	3	313	0.00958466	0.958466
ZNF503_Megan	id=7015	chr10:77726990-77727511	5	522	0.00957854	0.957854
HOXA_Quentin	id=31075	chr7:26524785-26525515	7	731	0.00957592	0.957592
PROX1_Joshua	id=5557	chr1:214065547-214065964	4	418	0.00956938	0.956938
IRXB_Alexander	id=14885	chr16:51106499-51106916	4	418	0.00956938	0.956938
TSHZ3_Mustafa	id=18290	chr19:31749916-31750333	4	418	0.00956938	0.956938
TNPO1_Frederica	id=27329	chr5:72207461-72207669	2	209	0.00956938	0.956938
EBF2_Sherlock	id=32582	chr8:25792784-25792992	2	209	0.00956938	0.956938
BCL11A_Ursula	id=19349	chr2:60441618-60442140	5	523	0.00956023	0.956023
TSHZ3_Bryan	id=18139	chr19:30775841-30776154	3	314	0.00955414	0.955414
BCL11A_Elvira	id=19182	chr2:58948020-58948333	3	314	0.00955414	0.955414
MIR4796_Joshua	id=24275	chr3:114435033-114435346	3	314	0.00955414	0.955414
MEIS2_Frankenstein	id=13220	chr15:36965296-36965820	5	525	0.00952381	0.952381
SOX2_Sherlock	id=25016	chr3:181425663-181426082	4	420	0.00952381	0.952381
FOXP2_Frankenstein	id=32020	chr7:114288789-114289208	4	420	0.00952381	0.952381
LHX2_Kazuki	id=35189	chr9:126551781-126552200	4	420	0.00952381	0.952381
chr1_Frodo	id=4189	chr1:75430041-75430355	3	315	0.00952381	0.952381
IRXB_Roxane	id=15096	chr16:54144134-54144343	2	210	0.00952381	0.952381
BCL11A_Molly	id=19254	chr2:59411051-59411260	2	210	0.00952381	0.952381
ZEB2_Hans	id=20371	chr2:144903575-144903784	2	210	0.00952381	0.952381
ID4_Toru	id=29096	chr6:19866224-19866433	2	210	0.00952381	0.952381
ZFHX4_Ophelia	id=33440	chr8:78306365-78306574	2	210	0.00952381	0.952381
ANXA1_Wagner	id=34637	chr9:76232624-76232833	2	210	0.00952381	0.952381
chr4_Xavier	id=26586	chr4:178730961-178731276	3	316	0.00949367	0.949367
LRPPRC_Harper	id=18873	chr2:44166815-44167130	3	316	0.00949367	0.949367
FOXD3_Joshua	id=4069	chr1:63463350-63463876	5	527	0.00948767	0.948767
TSHZ1_Ruby	id=17731	chr18:72769547-72769968	4	422	0.00947867	0.947867
LMO4_Agamemnon	id=4410	chr1:87619513-87619723	2	211	0.00947867	0.947867
SP3_Naomi	id=21194	chr2:174985991-174986201	2	211	0.00947867	0.947867
POU4F2_Haruki_1	id=26320	chr4:147708836-147709046	2	211	0.00947867	0.947867
EYA1_Ariane	id=33179	chr8:72270700-72270910	2	211	0.00947867	0.947867
ZNF503_Frederica	id=6951	chr10:77463391-77463707	3	317	0.00946372	0.946372
POU3F2_Aladdin	id=29778	chr6:97516512-97516828	3	317	0.00946372	0.946372
FIGN_Felix	id=20950	chr2:164460877-164461193	3	317	0.00946372	0.946372
LMO3_Hector	id=9582	chr12:16763102-16763524	4	423	0.00945626	0.945626
IKZF1_Laura	id=31421	chr7:50358101-50358523	4	423	0.00945626	0.945626
BHLHE22_Eduardo	id=33033	chr8:65138553-65138975	4	423	0.00945626	0.945626
chr4_Veronica	id=26238	chr4:141030844-141031161	3	318	0.00943396	0.943396
POU3F3_Napoleon	id=19923	chr2:105117809-105118126	3	318	0.00943396	0.943396
ANXA1_Kazuki	id=34624	chr9:76041203-76041520	3	318	0.00943396	0.943396
MIR205HG_Traviata	id=5472	chr1:209276003-209276214	2	212	0.00943396	0.943396
ESRRG_Isolde	id=5754	chr1:216885973-216886184	2	212	0.00943396	0.943396
POU3F2_Ariane	id=29779	chr6:97523704-97523915	2	212	0.00943396	0.943396
ONECUT1_Nemo	id=13546	chr15:53395293-53395504	2	212	0.00943396	0.943396
TSHZ3_Florentino	id=18174	chr19:31001029-31001240	2	212	0.00943396	0.943396
ZEB2_Flora	id=20340	chr2:144692625-144692836	2	212	0.00943396	0.943396
chr15_Oberon	id=13646	chr15:58888088-58888299	2	212	0.00943396	0.943396
chr10_Delphina	id=6340	chr10:13360808-13361019	2	212	0.00943396	0.943396
EBF3_Scheherazade	id=8161	chr10:131693998-131694422	4	425	0.00941176	0.941176
TSHZ1_Ophelia	id=17760	chr18:72930040-72930571	5	532	0.0093985	0.93985
EMX2_Ruby	id=7714	chr10:120117310-120118374	10	1065	0.00938967	0.938967
SHOX2_Joshua_2	id=24725	chr3:158026458-158027096	6	639	0.00938967	0.938967
chr8_Frederica	id=33122	chr8:68109943-68110155	2	213	0.00938967	0.938967
TMEM114_Figaro	id=14572	chr16:7492501-7492713	2	213	0.00938967	0.938967
TSHZ3_Hana	id=18185	chr19:31038275-31038487	2	213	0.00938967	0.938967
IRXA_Victor	id=26773	chr5:2273364-2273576	2	213	0.00938967	0.938967
POU3F3_Tarzan	id=19945	chr2:105273485-105273697	2	213	0.00938967	0.938967
FOXG1_Eva_2	id=11796	chr14:29686063-29686382	3	320	0.009375	0.9375
DCAF12L2_Aurore	id=36248	chrX:123903067-123903386	3	320	0.009375	0.9375
SOX5_Santiago	id=9759	chr12:24405668-24405987	3	320	0.009375	0.9375
ZFHX4_Jonathan	id=33365	chr8:77687628-77688054	4	427	0.00936768	0.936768
ZNF423_Helen	id=14833	chr16:49629642-49630068	4	427	0.00936768	0.936768
SMAD3_Vanessa	id=13864	chr15:68060449-68061196	7	748	0.00935829	0.935829
LMO4_Frodo	id=4446	chr1:87821911-87822766	8	856	0.00934579	0.934579
ZFPM2_Poseidon	id=33876	chr8:106744296-106745044	7	749	0.00934579	0.934579
TSHZ3_Zeus	id=18447	chr19:32732813-32733026	2	214	0.00934579	0.934579
BCL11A_Sebastian	id=19329	chr2:60174340-60174553	2	214	0.00934579	0.934579
ZEB2_Nick	id=20501	chr2:145592593-145592806	2	214	0.00934579	0.934579
PRDM8_Ariel	id=25712	chr4:79971664-79971877	2	214	0.00934579	0.934579
ZNF503_Trevor	id=7069	chr10:78302229-78302657	4	429	0.00932401	0.932401
GATA3_Arthur	id=6227	chr10:7994300-7994621	3	322	0.00931677	0.931677
IRXA_Siddhartha_1	id=26830	chr5:3186643-3186964	3	322	0.00931677	0.931677
ZNF703_Hannibal	id=32711	chr8:37218083-37218404	3	322	0.00931677	0.931677
PAX9_Jacob	id=12156	chr14:36908040-36908576	5	537	0.00931099	0.931099
IRXA_Eden	id=26856	chr5:3530771-3531307	5	537	0.00931099	0.931099
HOXD_Harper	id=21285	chr2:176718763-176719192	4	430	0.00930233	0.930233
ARID5B_Ava	id=6744	chr10:63597087-63597301	2	215	0.00930233	0.930233
chr5_Florentino	id=27930	chr5:106056283-106056497	2	215	0.00930233	0.930233
MEIS2_Isaac	id=13257	chr15:37176776-37176990	2	215	0.00930233	0.930233
MEIS2_Aida	id=13146	chr15:35582562-35582884	3	323	0.00928793	0.928793
chr3_Prometheus	id=25096	chr3:185649295-185649725	4	431	0.00928074	0.928074
chr21_Eden	id=22741	chr21:38885584-38886338	7	755	0.00927152	0.927152
TSHZ1_Yan	id=17670	chr18:72362953-72364031	10	1079	0.00926784	0.926784
FOXD3_Norma	id=4079	chr1:63539050-63539265	2	216	0.00925926	0.925926
LHX1_Claudia	id=16131	chr17:35166710-35166925	2	216	0.00925926	0.925926
MEIS1_Charlie	id=19678	chr2:67691012-67691227	2	216	0.00925926	0.925926
PAX1_Victor	id=22105	chr20:21363076-21363291	2	216	0.00925926	0.925926
ISL1_Frankenstein	id=27098	chr5:50981616-50981831	2	216	0.00925926	0.925926
chr1_Yoko	id=5918	chr1:219137869-219138084	2	216	0.00925926	0.925926
SOX6_Adam	id=8377	chr11:15389475-15389690	2	216	0.00925926	0.925926
LBX1_Frankenstein	id=7378	chr10:103205534-103205858	3	325	0.00923077	0.923077
MIR4307_Chao	id=11743	chr14:26914083-26914407	3	325	0.00923077	0.923077
TSHZ1_Roxane	id=17724	chr18:72748936-72749260	3	325	0.00923077	0.923077
MEIS2_Tarzan	id=13345	chr15:37651577-37652118	5	542	0.00922509	0.922509
TFAP2A_Antigone	id=28882	chr6:8468981-8469522	5	542	0.00922509	0.922509
BARHL2_William	id=4655	chr1:91306681-91306897	2	217	0.00921659	0.921659
NTM_Oskar	id=9426	chr11:133256126-133256342	2	217	0.00921659	0.921659
MEIS2_Ariane	id=13170	chr15:36250186-36250402	2	217	0.00921659	0.921659
IRXB_Isaac	id=15001	chr16:52663585-52663801	2	217	0.00921659	0.921659
chr3_Kaori	id=24319	chr3:116863070-116863286	2	217	0.00921659	0.921659
POU3F3_Alice	id=19854	chr2:103744112-103744328	2	217	0.00921659	0.921659
ZEB2_Eden	id=20316	chr2:144533208-144533424	2	217	0.00921659	0.921659
FBXO8_Adela	id=26550	chr4:174573156-174573372	2	217	0.00921659	0.921659
OTP_Akiko	id=27366	chr5:76857875-76858091	2	217	0.00921659	0.921659
ST18_Sherlock	id=32830	chr8:53207731-53207947	2	217	0.00921659	0.921659
POU3F4_Poseidon	id=36011	chrX:82400995-82401211	2	217	0.00921659	0.921659
SOX2_Logan_2	id=24995	chr3:181279192-181279517	3	326	0.00920245	0.920245
chr12_Zoltan	id=10615	chr12:130754043-130754368	3	326	0.00920245	0.920245
POU3F2_Demian	id=29800	chr6:97909115-97909875	7	761	0.00919842	0.919842
FOXP2_Hannibal	id=32029	chr7:114295659-114296093	4	435	0.0091954	0.91954
FOXP1_Achilles	id=23980	chr3:71574058-71574384	3	327	0.00917431	0.917431
CASZ1_Leo	id=3326	chr1:10662486-10662703	2	218	0.00917431	0.917431
LMO4_Brooklyn	id=4422	chr1:87741752-87741969	2	218	0.00917431	0.917431
chr4_Jeremy	id=25614	chr4:62933776-62933993	2	218	0.00917431	0.917431
BCL11A_Jonathan	id=19222	chr2:59183171-59183388	2	218	0.00917431	0.917431
MEF2C_Gwyneth	id=27544	chr5:88179638-88179855	2	218	0.00917431	0.917431
TLE4_Vanessa	id=34849	chr9:85396865-85397082	2	218	0.00917431	0.917431
TSHZ3_Frankenstein	id=18178	chr19:31003539-31003975	4	437	0.00915332	0.915332
G2E3_Ariel_1	id=11847	chr14:30742364-30742910	5	547	0.00914077	0.914077
EBF3_Patricia_2	id=8140	chr10:131680563-131681000	4	438	0.00913242	0.913242
PROX1_Leontina	id=5572	chr1:214175937-214176155	2	219	0.00913242	0.913242
CTBP2_Urania	id=7843	chr10:126905553-126905771	2	219	0.00913242	0.913242
PAX5_Elvira	id=34572	chr9:37324817-37325035	2	219	0.00913242	0.913242
chr5_Monica	id=28747	chr5:174087439-174087657	2	219	0.00913242	0.913242
DACH1_Frankenstein	id=11132	chr13:72176538-72176756	2	219	0.00913242	0.913242
VRK1_Lincoln	id=12871	chr14:97452655-97452873	2	219	0.00913242	0.913242
chr4_Wei	id=26485	chr4:160188294-160188512	2	219	0.00913242	0.913242
DPH1_Jonathan	id=15810	chr17:1899865-1900083	2	219	0.00913242	0.913242
KLHL14_Antonio	id=17168	chr18:30310480-30310698	2	219	0.00913242	0.913242
BCL11A_Haruki	id=19211	chr2:59140352-59140570	2	219	0.00913242	0.913242
OTP_Pablo	id=27436	chr5:77328295-77328513	2	219	0.00913242	0.913242
PITX2_Ming	id=26037	chr4:112421983-112422749	7	767	0.00912647	0.912647
EBF3_Leontina_2	id=8071	chr10:131515275-131515932	6	658	0.00911854	0.911854
IRXA_Tatiana	id=26827	chr5:3179873-3180311	4	439	0.00911162	0.911162
ODZ3_Leo	id=26645	chr4:183058495-183058933	4	439	0.00911162	0.911162
AUTS2_Chao	id=31528	chr7:69636442-69636880	4	439	0.00911162	0.911162
ZFPM2_Aphrodite	id=33815	chr8:105962240-105962678	4	439	0.00911162	0.911162
ESRRG_Leopold	id=5789	chr1:217069814-217070253	4	440	0.00909091	0.909091
ZNF521_Zhong	id=17133	chr18:24266890-24267219	3	330	0.00909091	0.909091
POU3F2_Urania	id=29889	chr6:99098916-99099245	3	330	0.00909091	0.909091
CASZ1_Victor	id=3375	chr1:10851826-10852045	2	220	0.00909091	0.909091
HMX2_Oskar	id=7809	chr10:125134257-125134476	2	220	0.00909091	0.909091
POLR3B_Akiko	id=10371	chr12:106812045-106812264	2	220	0.00909091	0.909091
KCTD15_Trevor	id=18474	chr19:34368885-34369104	2	220	0.00909091	0.909091
POU4F2_Haruki_2	id=26321	chr4:147709061-147709280	2	220	0.00909091	0.909091
NR2F1_Wei_1	id=27872	chr5:94227605-94227824	2	220	0.00909091	0.909091
ZFHX4_Alexander	id=33246	chr8:76749917-76750136	2	220	0.00909091	0.909091
chr7_Robert	id=32375	chr7:155547906-155548346	4	441	0.00907029	0.907029
FOXP2_Cameron	id=31984	chr7:114058145-114058585	4	441	0.00907029	0.907029
ZFHX4_Napoleon	id=33420	chr8:77779092-77779532	4	441	0.00907029	0.907029
PITX2_Derek	id=26006	chr4:111879730-111880060	3	331	0.00906344	0.906344
SOX6_Florentino	id=8449	chr11:16172186-16172516	3	331	0.00906344	0.906344
LMO4_Santiago	id=4516	chr1:88615904-88616566	6	663	0.00904977	0.904977
SOX1_Julia	id=11682	chr13:112631109-112631550	4	442	0.00904977	0.904977
IRXB_Achilles	id=14862	chr16:50493248-50493468	2	221	0.00904977	0.904977
MBNL1_Carmen	id=24671	chr3:152180486-152180706	2	221	0.00904977	0.904977
SOX2_Ursula	id=25044	chr3:181861419-181861639	2	221	0.00904977	0.904977
BNC2_Nagasawa	id=34393	chr9:16728118-16728338	2	221	0.00904977	0.904977
FIGN_Claudia	id=20943	chr2:164450497-164451491	9	995	0.00904523	0.904523
SATB1_Bryan	id=23206	chr3:17511008-17511339	3	332	0.00903614	0.903614
ZNF703_Faust	id=32715	chr8:37250525-37250856	3	332	0.00903614	0.903614
chr8_Franz	id=32865	chr8:57080550-57080992	4	443	0.00902935	0.902935
SMAD3_Larisa	id=13818	chr15:67699911-67700354	4	444	0.00900901	0.900901
ZEB2_William	id=20634	chr2:147349438-147349881	4	444	0.00900901	0.900901
DACH1_Jacob	id=11145	chr13:72217642-72217974	3	333	0.00900901	0.900901
ZIC1_Olivia	id=24625	chr3:147792838-147793059	2	222	0.00900901	0.900901
AUTS2_Penelope	id=31584	chr7:70031842-70032063	2	222	0.00900901	0.900901
chr1_Adela	id=3474	chr1:21327649-21327870	2	222	0.00900901	0.900901
SALL3_Bernard	id=17885	chr18:75806420-75807086	6	667	0.0089955	0.89955
FOXP2_Clara	id=31991	chr7:114071072-114071738	6	667	0.0089955	0.89955
TOX_Molly	id=32918	chr8:60020544-60020988	4	445	0.00898876	0.898876
GATA3_Leo	id=6248	chr10:8544494-8544827	3	334	0.00898204	0.898204
ZNF503_Norma	id=7036	chr10:77873769-77874102	3	334	0.00898204	0.898204
ZNF521_Clara	id=17016	chr18:22692665-22693556	8	892	0.00896861	0.896861
ZFHX4_Eduardo	id=33304	chr8:77491303-77491748	4	446	0.00896861	0.896861
PAX6_Midori	id=8671	chr11:31658657-31658879	2	223	0.00896861	0.896861
chr6_Adam	id=28998	chr6:13621732-13621954	2	223	0.00896861	0.896861
POU4F1_Lucifer	id=11336	chr13:79352249-79352471	2	223	0.00896861	0.896861
ZIC2_Noah	id=11556	chr13:101015616-101015838	2	223	0.00896861	0.896861
ZIC2_Ruby	id=11561	chr13:101162520-101162742	2	223	0.00896861	0.896861
IRXB_Scarlett	id=15130	chr16:54539904-54540126	2	223	0.00896861	0.896861
DDX3X_Sherlock	id=35813	chrX:41208369-41208591	2	223	0.00896861	0.896861
POU4F2_Elvira	id=26306	chr4:147374415-147374749	3	335	0.00895522	0.895522
MEIS2_Virginia	id=13386	chr15:38159847-38160406	5	560	0.00892857	0.892857
ID4_Logan	id=29083	chr6:19719701-19720036	3	336	0.00892857	0.892857
TFAP2A_Tatiana	id=28979	chr6:10394677-10394900	2	224	0.00892857	0.892857
chr10_Gabriel	id=6523	chr10:32557459-32557682	2	224	0.00892857	0.892857
ZNF423_Nagasawa	id=14839	chr16:49735608-49736168	5	561	0.00891266	0.891266
VTI1A_William	id=7599	chr10:115096470-115096806	3	337	0.00890208	0.890208
FOXP2_Megan	id=32076	chr7:114661770-114662106	3	337	0.00890208	0.890208
MAB21L2_Nemo	id=26417	chr4:151601532-151602093	5	562	0.0088968	0.88968
BARHL2_Lukas_1	id=4641	chr1:91196989-91197213	2	225	0.00888889	0.888889
ZNF503_Ariane_2	id=6899	chr10:77055415-77055639	2	225	0.00888889	0.888889
PAX2_Lucifer	id=7336	chr10:102547126-102547350	2	225	0.00888889	0.888889
KLHL14_Julia	id=17188	chr18:30497925-30498149	2	225	0.00888889	0.888889
TSHZ3_Leopold	id=18246	chr19:31378428-31378652	2	225	0.00888889	0.888889
LRPPRC_Malcolm	id=18879	chr2:44172104-44172328	2	225	0.00888889	0.888889
ZEB2_Lucy	id=20452	chr2:145260828-145261052	2	225	0.00888889	0.888889
NR4A2_Laura	id=20751	chr2:156763984-156764208	2	225	0.00888889	0.888889
CUX1_Doris	id=31838	chr7:101628262-101628486	2	225	0.00888889	0.888889
PBX3_Alice	id=35229	chr9:128159800-128160024	2	225	0.00888889	0.888889
chr3_Emi	id=23985	chr3:72423748-72424423	6	676	0.00887574	0.887574
TSHZ3_Ariel	id=18128	chr19:30745004-30745341	3	338	0.00887574	0.887574
MAB21L2_Helen	id=26415	chr4:151600457-151600794	3	338	0.00887574	0.887574
EBF3_Sam_1	id=8155	chr10:131689120-131689570	4	451	0.00886918	0.886918
LMO3_Malcolm	id=9605	chr12:17033624-17034074	4	451	0.00886918	0.886918
ZEB2_Isolde_1	id=20404	chr2:145184689-145185027	3	339	0.00884956	0.884956
POU3F4_Aurore	id=36000	chrX:81464503-81464841	3	339	0.00884956	0.884956
PAX9_Noah	id=12191	chr14:37504941-37505166	2	226	0.00884956	0.884956
chr3_Pandora	id=24767	chr3:167401764-167401989	2	226	0.00884956	0.884956
CELF4_Ruby	id=17249	chr18:34823469-34823694	2	226	0.00884956	0.884956
POU3F2_Kizuki	id=29839	chr6:98462849-98463074	2	226	0.00884956	0.884956
ZNF423_Aida	id=14829	chr16:49623295-49623520	2	226	0.00884956	0.884956
SP3_Ming	id=21187	chr2:174946389-174946954	5	566	0.00883392	0.883392
RUNX1T1_Larisa	id=33621	chr8:93479285-93479737	4	453	0.00883002	0.883002
TBX2_Kizuki	id=16524	chr17:59329419-59329758	3	340	0.00882353	0.882353
chr13_Havana	id=11262	chr13:77692435-77692661	2	227	0.00881057	0.881057
BHLHE22_Frodo	id=33049	chr8:65491449-65491675	2	227	0.00881057	0.881057
ZNF703_Eden	id=32717	chr8:37278000-37278226	2	227	0.00881057	0.881057
GSX2_Evelyn	id=25573	chr4:54879645-54880326	6	682	0.00879765	0.879765
MEIS2_Eva	id=13216	chr15:36951018-36951358	3	341	0.00879765	0.879765
AUTS2_Charlie	id=31533	chr7:69702466-69703262	7	797	0.00878294	0.878294
PROX1_Eros	id=5523	chr1:213513671-213514012	3	342	0.00877193	0.877193
LMO4_Gwyneth	id=4466	chr1:87990326-87990553	2	228	0.00877193	0.877193
PROX1_Tarzan_1	id=5602	chr1:214240666-214240893	2	228	0.00877193	0.877193
chr21_Akiko	id=22730	chr21:38190237-38190464	2	228	0.00877193	0.877193
ODZ3_Atsuko	id=26616	chr4:182399884-182400111	2	228	0.00877193	0.877193
MEIS1_Mauritius_2	id=19570	chr2:66750235-66750462	2	228	0.00877193	0.877193
BCL11A_Leontina	id=19233	chr2:59203631-59204087	4	457	0.00875274	0.875274
FIGN_Kaori	id=20970	chr2:164567690-164568146	4	457	0.00875274	0.875274
POU4F1_Eduardo	id=11303	chr13:78976377-78977062	6	686	0.00874636	0.874636
ESRRG_Violet_2	id=5906	chr1:218414816-218415158	3	343	0.00874636	0.874636
LBX1_Daniel	id=7372	chr10:103139353-103139695	3	343	0.00874636	0.874636
PPIC_Faust	id=28042	chr5:122441551-122441893	3	343	0.00874636	0.874636
SOX5_Jacob	id=9712	chr12:23793740-23794082	3	343	0.00874636	0.874636
SATB1_Evelyn_2	id=23229	chr3:17976585-17977042	4	458	0.00873362	0.873362
LMO4_Leontina	id=4491	chr1:88216231-88216459	2	229	0.00873362	0.873362
DACH1_Akiko	id=11092	chr13:71519671-71519899	2	229	0.00873362	0.873362
PITX2_Lukas	id=26030	chr4:112185244-112185472	2	229	0.00873362	0.873362
NR2F1_Frederica_2	id=27689	chr5:92220528-92220756	2	229	0.00873362	0.873362
NR2F1_Lolita	id=27743	chr5:92909587-92909815	2	229	0.00873362	0.873362
PBX3_Jasmine	id=35297	chr9:128648670-128648898	2	229	0.00873362	0.873362
chr7_Megan	id=32293	chr7:139246510-139246853	3	344	0.00872093	0.872093
PAX6_Adam	id=8617	chr11:30738658-30739001	3	344	0.00872093	0.872093
IRXA_Veronica	id=26779	chr5:2433030-2433373	3	344	0.00872093	0.872093
MEIS2_Eden_1	id=13211	chr15:36936294-36936638	3	345	0.00869565	0.869565
BARHL2_Naoko	id=4643	chr1:91216102-91216331	2	230	0.00869565	0.869565
POU3F2_Benjamin	id=29787	chr6:97571654-97571883	2	230	0.00869565	0.869565
NPAS3_Demian	id=11935	chr14:33411991-33412220	2	230	0.00869565	0.869565
NPAS3_Nagasawa	id=12018	chr14:34040621-34040850	2	230	0.00869565	0.869565
chr21_Hana	id=22956	chr22:36148546-36148775	2	230	0.00869565	0.869565
AUTS2_Evelyn_2	id=31556	chr7:69870490-69870719	2	230	0.00869565	0.869565
ZNF238_Flora_2	id=6113	chr1:243877077-243877537	4	461	0.00867679	0.867679
HOXD_Alice	id=21249	chr2:176147493-176147954	4	462	0.00865801	0.865801
NR2F1_Leopold	id=27730	chr5:92742601-92743062	4	462	0.00865801	0.865801
ZNF238_Zeus	id=6137	chr1:244229496-244229726	2	231	0.00865801	0.865801
ZMIZ1_Beatrice	id=7142	chr10:80655682-80655912	2	231	0.00865801	0.865801
EBF3_Adela	id=7878	chr10:130085499-130085729	2	231	0.00865801	0.865801
ZFHX3_Antonio	id=15371	chr16:72460931-72461161	2	231	0.00865801	0.865801
TSHZ3_Lucy	id=18267	chr19:31567378-31567608	2	231	0.00865801	0.865801
TSHZ3_Urania	id=18406	chr19:32453487-32453717	2	231	0.00865801	0.865801
NRXN1_Abraham	id=19028	chr2:50148180-50148410	2	231	0.00865801	0.865801
TSHZ1_Veronica	id=17693	chr18:72568525-72569102	5	578	0.00865052	0.865052
chrX_Andrew	id=35728	chrX:31139585-31139931	3	347	0.00864553	0.864553
KLHL14_Napoleon	id=17194	chr18:30554663-30555009	3	347	0.00864553	0.864553
BCL11A_Scheherazade	id=19328	chr2:60163225-60163571	3	347	0.00864553	0.864553
VPS13B_Norma	id=33734	chr8:100648735-100649081	3	347	0.00864553	0.864553
MEIS2_Santiago	id=13334	chr15:37513607-37514186	5	580	0.00862069	0.862069
DIP2C_Malcolm	id=6169	chr10:320377-320840	4	464	0.00862069	0.862069
TFAP2A_Jasmine	id=28932	chr6:9509834-9510297	4	464	0.00862069	0.862069
MEIS1_Gandalf	id=19650	chr2:67281975-67282322	3	348	0.00862069	0.862069
OTX2_Charlie	id=12369	chr14:57220068-57220415	3	348	0.00862069	0.862069
IRXB_Eros	id=14974	chr16:52342047-52342394	3	348	0.00862069	0.862069
TMEM114_Molly	id=14613	chr16:8292689-8292920	2	232	0.00862069	0.862069
TSHZ3_Aladdin	id=18105	chr19:30551431-30551662	2	232	0.00862069	0.862069
TSHZ3_Nick	id=18311	chr19:31795774-31796005	2	232	0.00862069	0.862069
ZIC1_Franz	id=24592	chr3:147167573-147167804	2	232	0.00862069	0.862069
MICALL2_Leopold	id=30692	chr7:1283006-1283237	2	232	0.00862069	0.862069
RUNX1T1_Amos	id=33549	chr8:92825967-92826198	2	232	0.00862069	0.862069
PTPRD_Hana	id=34201	chr9:8523419-8523650	2	232	0.00862069	0.862069
chr18_Anna	id=16896	chr18:7618792-7619140	3	349	0.00859599	0.859599
chr3_Franz	id=24057	chr3:77681592-77681824	2	233	0.00858369	0.858369
chr16_Demian	id=14513	chr16:3776635-3776867	2	233	0.00858369	0.858369
SOX5_Wei	id=9781	chr12:24691182-24691414	2	233	0.00858369	0.858369
TSHZ2_Vivien	id=22366	chr20:51056068-51056300	2	233	0.00858369	0.858369
chr15_Norma	id=13484	chr15:49419537-49420119	5	583	0.00857633	0.857633
SOX5_Ophelia	id=9747	chr12:24234168-24234634	4	467	0.00856531	0.856531
FOXP2_Patricia	id=32110	chr7:115134603-115135187	5	585	0.00854701	0.854701
BHLHE22_Atsuko	id=33020	chr8:64616659-64617009	3	351	0.00854701	0.854701
TCF12_Hannibal	id=13607	chr15:57426321-57426671	3	351	0.00854701	0.854701
ELTD1_Molly	id=4291	chr1:82049582-82049815	2	234	0.00854701	0.854701
G2E3_Ariel_2	id=11848	chr14:30742913-30743146	2	234	0.00854701	0.854701
IRXB_Gabriel	id=14990	chr16:52499944-52500177	2	234	0.00854701	0.854701
chr2_Poseidon	id=21701	chr2:212167482-212167715	2	234	0.00854701	0.854701
chr12_Yan	id=10217	chr12:85702994-85703227	2	234	0.00854701	0.854701
HDAC9_Patricia	id=30923	chr7:18886410-18886878	4	469	0.00852878	0.852878
ESRRG_Franz	id=5722	chr1:216728995-216729229	2	235	0.00851064	0.851064
EMX2_Figaro	id=7655	chr10:118856137-118856371	2	235	0.00851064	0.851064
ZFHX3_Zhong	id=15520	chr16:73979729-73979963	2	235	0.00851064	0.851064
PHOX2B_Evelyn	id=25518	chr4:41874988-41875222	2	235	0.00851064	0.851064
SOX2_Achilles	id=24957	chr3:180436793-180437382	5	590	0.00847458	0.847458
NR2F1_Cameron	id=27647	chr5:91804008-91804479	4	472	0.00847458	0.847458
POU3F2_Zhong	id=29906	chr6:99633468-99633821	3	354	0.00847458	0.847458
FOXP2_Hana	id=32028	chr7:114295242-114295595	3	354	0.00847458	0.847458
chr8_Amanda	id=32531	chr8:21846126-21846361	2	236	0.00847458	0.847458
EBF3_Urania	id=8175	chr10:131706277-131706512	2	236	0.00847458	0.847458
TCF4_Oskar	id=17521	chr18:53431062-53431297	2	236	0.00847458	0.847458
chr2_Ming	id=19727	chr2:73175229-73175464	2	236	0.00847458	0.847458
ODZ3_Lucy	id=26654	chr4:183316038-183316273	2	236	0.00847458	0.847458
OTP_Gwyneth	id=27401	chr5:77164568-77164803	2	236	0.00847458	0.847458
EYA1_Lukas	id=33195	chr8:72518158-72518393	2	236	0.00847458	0.847458
ARX_Eden	id=35682	chrX:24915877-24916940	9	1064	0.00845865	0.845865
SHOX2_Ariel	id=24709	chr3:157851208-157851917	6	710	0.0084507	0.84507
ZEB2_Megan	id=20467	chr2:145325278-145325632	3	355	0.0084507	0.84507
ZFHX4_Jasmine	id=33344	chr8:77612000-77612354	3	355	0.0084507	0.84507
chr1_Wei	id=5062	chr1:163337564-163337918	3	355	0.0084507	0.84507
DPH1_Theodore	id=15826	chr17:2115347-2115583	2	237	0.00843882	0.843882
TBX2_Julia	id=16522	chr17:59296819-59297055	2	237	0.00843882	0.843882
SOX2_Scout	id=25015	chr3:181418985-181419221	2	237	0.00843882	0.843882
POU3F4_Griselda	id=36005	chrX:81789604-81789840	2	237	0.00843882	0.843882
ZEB2_Ryan	id=20576	chr2:146412438-146413030	5	593	0.0084317	0.84317
LMO4_Siddhartha	id=4523	chr1:88686802-88687157	3	356	0.00842697	0.842697
PAX5_Lucia	id=34563	chr9:37179437-37179792	3	356	0.00842697	0.842697
MAFB_Agamemnon	id=22223	chr20:38863225-38863580	3	356	0.00842697	0.842697
[truncated: 2,353 more rows]
