# Supplementary material for: Evolutionary conservation of DNA methylation in CpG sites within ultraconserved noncoding elements
Source: Epigenetics. 2018 Feb 6;13(1):49–60. doi: 10.1080/15592294.2017.1411447 (PMC5836973; doi:10.1080/15592294.2017.1411447)
Supplement: supp_data_1411447.zip [file kepi-13-01-1411447-s001.zip › supp_data_1411447/supp_data_1411447 _s02.xlsx]

## Sheet: Animals
Animal	Binomial	Taxon ID	Source
Fish
Catfish	unclassified Siluriformes	71179	Retail Grocery Chain
Eel	Anguilla Australis	7940	Exotic Meat Retailer
Mako Shark	Isurus oxyrinchus	57983	Internet Grocery Retailer
Pufferfish	Tetraodontidae	31031	Blair Morrison (University of Alabama Sea Lab)
Rainbow Trout	Oncorhynchus mykiss	8022	Retail Grocery Chain
Tuna	Scombridae	8233	Retail Grocery Chain
Turquoise Killifish	Nothobranchius furzeri	105023	Anne Brunet and Andrew McKay (Stanford University)
Zebrafish	Danio rerio	7955	Marc Tye (University of Minnesota)
Reptiles
Alligator	Alligator mississippiensis	8496	Exotic Grocery Retailer
Eastern Box Turtle	Terrapene carolina carolina	391345	North Carolina State University Turtle Rescue Team
Iguana	Iguana	8516	Exotic Grocery Retailer
Python	Python bivittatus	176946	Exotic Grocery Retailer
Western Diamondback (Rattlesnake)	Crotalus atrox	8730	Exotic Grocery Retailer
Birds
Chicken	Gallus gallus gallus	208526	Retail Grocery Chain
Duck	Anas platyrhynchos	8839	Retail Grocery Chain
Goose	Anser sp.	8847	Exotic Grocery Retailer
Merlin	Falco columbarius	8953	University of Minnesota Raptor Center
Pheasant	Phasianus colchicus	9054	Melissa Drown (University of Minnesota)
Turkey	Meleagris gallopavo	9103	Retail Grocery Chain
Amphibia
Frog	Rana catesbeiana	8400	Internet Grocery Retailer
Salamander	Ambystoma mexicanum	8296	Karen Echeverri (University of Minnesota)
Marsupial
Kangaroo	Macropus sp.	9322	Exotic Grocery Retailer
Opossum	Didelphis virginiana	9267	Exotic Grocery Retailer
Primates
Gorilla (Western)	Gorilla Gorilla	9593	Verity Mathis (Florida Museum of Natural History)
Human	Homo sapiens	9609	BioChemed Services
Resus Macaque	Macaca mulatta	9544	Jody Janacek (University of Minnesota)
Carnivora
Bear	Ursus americanus	9643	Paul Laizzo Minnesota DNR
Bobcat	Lynx rufus	61384	Exotic Grocery Retailer
Cat	Felis catus	9685	University of Minnesota Vetrinary Clinic
Coyote	Canis latrans	9614	Exotic Grocery Retailer
Dog	Canis lupus familiaris	9615	University of Minnesota Vetrinary Clinic
Hyena	Crocuta crocuta	9678	Kay HoleKamp and Zach Laubach (Michigan State University)
Otter	Lontra canadensis	76717	Exotic Grocery Retailer
Raccoon	Procyon lotor	9654	Exotic Grocery Retailer
Ruminants
Bison	Bison bison	9901	Retail Grocery Chain
Cow	Bos taurus	9913	Retail Grocery Chain
Deer	Odocoileus virginianus	9874	Melissa Drown (University of Minnesota)
Eland	Taurotragus oryx	9945	Exotic Grocery Retailer
Elk	Cervus canadensis	9864	Exotic Grocery Retailer
Goat	Capra aegagrus hircus	9925	Exotic Grocery Retailer
Sheep	Ovis aries	9940	Retail Grocery Chain
Yak	Bos grunniens	30521	Exotic Grocery Retailer
Camelids
Alpaca	Vicugna pacos	30538	Exotic Grocery Retailer
Camel	Camelus dromedarius	9838	Exotic Grocery Retailer
Llama	Lama glama	9844	Exotic Grocery Retailer
Rodents
Eastern gray squirrel	Sciurus carolinensis	30640	Donald Faulk (American Services)
Guinea Pig	Cavia porcellus	10141	Craig Bierle (University of Minnesota)
Marmot	Marmota monax	9995	Larissa Minicucci (University of Minnesota)
Mouse	Mus musculus	10092	Agouti (Avy) strain colony (Faulk lab)
Muskrat	Ondatra zibethicus	10060	Exotic Grocery Retailer
Rabbit	Oryctolagus cuniculus	9986	Exotic Grocery Retailer
Rat	Rattus norvegicus	10116	Angela Craig (University of Minnesota, Research Animal Resources)
Thirteen-lined ground squirrel	Ictidomys tridecemlineatus	43179	Dana Merriman (University of Wisconsin Oshkosh Squirrel Colony)
Other
Armadillo	Dasypodidae	9359	Exotic Grocery Retailer
Bat	Corynorhinus rafinesquii	27674	Verity Mathis (Florida Museum of Natural History)
Eastern Mole	Scalopus aquaticus	71119	Verity Mathis (Florida Museum of Natural History)
Elephant	Loxodonta africana	9785	Lou Cornicelli (Minnesota DNR)
Horse	Equus caballus	9796	Molly McCue (University of Minnesota Vetrinary School)
Pig	Sus scrofa scrofa	9825	Retail Grocery Chain
Wild Boar	Sus scrofa subspecies	415978	Exotic Grocery Retailer
Animal	Binomial	Taxon ID	Source
Mouse Muscle Male			Agouti (Avy) strain colony (Faulk lab)
Mouse Muscle Female			Agouti (Avy) strain colony (Faulk lab)
Mouse Adipose Male			Agouti (Avy) strain colony (Faulk lab)
Mouse Kidney Male			Agouti (Avy) strain colony (Faulk lab)
Mouse Liver Male			Agouti (Avy) strain colony (Faulk lab)
Mouse Brain Male			Agouti (Avy) strain colony (Faulk lab)
Mouse Heart Male			Agouti (Avy) strain colony (Faulk lab)
Human Lymphoblast			Agouti (Avy) strain colony (Faulk lab)
Mouse Hippocampus Male			Agouti (Avy) strain colony (Faulk lab)
Mouse Cerebellum Male			Agouti (Avy) strain colony (Faulk lab)
Mouse Spleen Male			Agouti (Avy) strain colony (Faulk lab)
