# Supplementary material for: Evolutionary conservation of DNA methylation in CpG sites within ultraconserved noncoding elements
Source: Epigenetics. 2018 Feb 6;13(1):49–60. doi: 10.1080/15592294.2017.1411447 (PMC5836973; doi:10.1080/15592294.2017.1411447)
Supplement: supp_data_1411447.zip [file kepi-13-01-1411447-s001.zip › supp_data_1411447/supp_data_1411447 _s03.xlsx]

## Sheet: Vertebrates Methylation
id	TANK_Chen.1	TANK_Chen.2	TANK_Chen.3	TANK_Chen.4		OTP_Faust.1	OTP_Faust.2	OTP_Faust.3	OTP_Faust.4		PAX9_Emi.1	PAX9_Emi.2	PAX9_Emi.3	PAX9_Emi.4	PAX9_Emi.5	___	BCL11B_Xenia.1	BCL11B_Xenia.2	BCL11B_Xenia.3	AVG XENIA	VRK1_Siddhartha.1	VRK1_Siddhartha.2	VRK1_Siddhartha.3	VRK1_Siddhartha.4	_____	PAX2_Abraham.1	PAX2_Abraham.2	PAX2_Abraham.3	PAX2_Abraham.4	PAX2_Abraham.5	______	PAX2_Daniel.1	PAX2_Daniel.2	PAX2_Daniel.3	PAX2_Daniel.4	AVG DANIEL	SMAD2_Leo.1	SMAD2_Leo.2	SMAD2_Leo.3	SMAD2_Leo.4	SMAD2_Leo.5	AVG LEO	ZNF521_Robert.1	ZNF521_Robert.2	ZNF521_Robert.3	_________	BCL11A_Naoko_2.1	BCL11A_Naoko_2.2	BCL11A_Naoko_2.3
Alligator	3.42	1.65	1.36			6.92	27.76	9.43	0								3.05	3.79	0	2.28	75.36	35.44		54.56		29.75	19.69					4.47	5.02	4.72	0	3.5525	19.99	19.74	22.79	18.55	22.98	20.81	2.84	0	0		94.56	92.04	93.26
Alpaca	1.2	0	0			3.7	5.31	3.05	3.23		22.05	38.71	31.92	29.29	24.18		4.41	5.54	1.04	3.66333	78.25	79.1				33.24	32.27	56.09	38.05	44.79		2.12	4.97	3.07	0	2.54	25.18	26.8	24.36	24.81		25.2875	2.6	1.82	0
Armadillo	0	0				2.71	5.55	0	0								3.45	4.18	0	2.54333						22.33	21.78	44.44	26.75	38.06		1.83	2.49	0	0	1.08	16.16	19.38	19.56	18.52		18.405	1.78	0	0		87.29
Axolotl	1.15	2.39	0			0	0	0	0		3.73	5.4	2.41	0	0		6	7.18	0	4.39333	59.84	76.57		0		34.72	32.66	39.53	31.33	41.27							13.84	6.06	0	4.96	6.4	6.252
Bat	0.9	1.18	1.31	4.6		0	0	0	0		7.04	4.46	12.36	5.06	0		16.38	4.69	0	7.02333	38.42	70.95		0		48.19	61.3	80.52	44.24	58.27		1.9	0	0	0	0.475	0	0	0	0		0	2.43	1.54	1.72
Bear						15.44	28.54	10.43	15.6		73.65	91.83	93.56	84.52	77.23		5.72	5.97	0	3.89667	78.95	84.9																									78.69
Bison	2.07	0	0			0	11.15	0	0		28.45	48.16	52.52	45.94	34.24		3.95	4.84	0.95	3.24667	69.94	67.89	58.69	38.8		23.75	20.42	49.99	30.91	41.5		2.46	6.03	3.78	0	3.0675	28.51	28.75	30.82	30.49		29.6425	3.15	2.3	1.95		96.1	95.45	92.8
Bobcat	0	0	0			3.33	7.32	0	0		46.13	86.04	78.8	67.6	55.61		3.91	5.19	0	3.03333	69.85	73.55		0		13.14	11.28	31.81	15.28	20.8		1.96	4.31	2.8	0	2.2675	27.4	30.9	31.42	30.64		30.09	2.65	1.59	0		94.98	100	92.93
Camel	0	0				4.02	6.39	0	3.82		34.52	47.89	44	41.29	36.51		3.99	4.86	0.83	3.22667	74.77	83.15	74.89	57.38		42.92	39.47	68	49.1	55.2		2.21	5.56	2.7	0	2.6175	35.25	40.66	33.97	37.42		36.825	3.77	4.73	3.21		95.83	94.51	93.98
Cat	1.66	0	0			5.88	5.91	0	0		75.27	98.68	94.95	84.93	75.98		4.03	6.11	0.67	3.60333	86.49	86.81	62.69			28.45	22.8	44.48	28.55	35.11		1.94	4.18			3.06	18.12	24.81	22.24	20.35	18.9	20.884	2.71	1.92	1.92		91.7	89.44	13.48
Catfish	0	3.08	0	2.03		9.4	36.81	21.19	19.66								7.67	8.23	0	5.3	65.46	2.95		20.86		18.97	20.12	27.14	18.06	22.79							19.88	27.81	25.75	22.95	22.69	23.816
Chicken	57.82	44.71				52.16	82.69	58.48	63.8								4.59	5.78	0.93	3.76667	68.37	3.4		22.02		44.31	37	54.86				6.46	6.05	0	0	3.1275	81.91	82.44	76.6	75.97	77.94	78.972
Cow	0	0				3.74	7.13	4.68	0		45.11	58.84	59.51	53.53	44.92		4.7	5.69	0.88	3.75667	81.44	88.55				17.41	15.84	36.42	22.05	24.53		2.21	5.92	3.07	1.6	3.2	42.8	44.61	41.01	43.2		42.905	2.31	1.66	1.47		95.85	95.07	91.94
Coyote	0	1.79	0			0	0	0	0		78.13	93.05	91.63	84.82	75.8		5.11	6.19	0	3.76667	78.44	79.93		0		20.2	20.59	38.33	16.72	26.69		2.58	4.61	2.5	0	2.4225	25.86	35.95	27.86	33.11		30.695	1.62	1.1	1.01		93.31	94.73	92.19
Deer	3.19	0	0			5.26	7.45	0	5.17		37.74	56.16	62.62	54.21	44.18		4.47	5.51	0	3.32667	84.49	85.62		45.57		14.09	13.82	32.56	16.8	22.79		2.25	4.75	3.98	0	2.745	9.88	17.46	15.45	14.22	13.34	14.07	2.34	0	0
Dog	1.19	1.92	0								76.6	100	93.87	86.07	77.18		4.63	5.93	0	3.52	73.9	78.48		2.65		17.25	17.45	43.11	25.58	33.51		2.15	5.13		0	2.42667	13.91	19.06	13.9	14.91		15.445	2.91	1.78	1.56		95.76	96.19	91.95
Duck	4.64	0				7.03	20.72	6.14	9.51								3.7	5.07	0	2.92333	37.5	2.39		15.82		32.13	36.31					7.06	11.58	8.8	0	6.86	51.79	62.83	55.11	65.36		58.7725	0	0	0
Eel	0	0	0														4.69	6.95	0	3.88	58.37	45.07	24.84	44.02		0						20.84	0			10.42	31.13	69.34	50.5	43.85	57.09	50.382	2.83				100	100	36.65
Eland	0	0				4.73	0				23.78	37.93	41.69	33.2	22.74		3.97	5.18	0	3.05	64.09	67	44.09	29.83		13.92	11.25	33.23	15.12	20.88		2.73	4.39		0	2.37333	19.9	22.13	21.01	18.81	20.05	20.38	0	0	0		95.64	96.64	92.12
Elephant						14.8	33.86	9.83	14.53		35.87	67.68	65.03	62.28	58		5.04	5.09	0.86	3.66333	73.63	85.14																									95.23	91.2	53.68
Elk	1.5	2.71	0								45.98	71.74	74.45	64.89	54.17		4.67	5.51	0	3.39333	68.7	72.86				25.74	22.5	51.82	30.94	39.28		2.85	4.55	3.38	0	2.695	22.63	23.16	21.54	19.78	21.64	21.75	2.88	1.84	1.65
Falcon	9.11	0	0			8.63	29.57	13.76	21.28								3.75	5.16	0	2.97	47.73	2.6	47.9	18.43		30.06	30.61					7.99	0	6.58	0	3.6425							2.52	0	0
Frog	14.72	8.67	0														4.78	5.23	0	3.33667	37.31	2.45	36.4			28.27	30.23	36.49	31.12	40.33							100	96.22	100	96.61	7.86	80.138	0	0	0		100	85.84	16.77
Goat	1.64		1.1			3.04	0	0			19.2	35.08	38.46	31.58	23.8		5.9	6.59	0	4.16333	75.99	75.68	61.89			13.61	11.13	28.99	12.28	19.29		2.94	4.08	2.65	0	2.4175	29.08	33.87	30.33	30.16		30.86	3.04	0	0
Golden.Gopher	1.53	1.7	0	3.03							2.13	7.63	4.64	2.97	0		5.4	6.37	0.73	4.16667						15.24	12.44	25.1	12.32	19.82		2.77	3.03	2.53	0	2.0825	62.22	65.82	65.95	68.24		65.5575	2.42	0	0
Goose	17.05	4.45	5.33			0	42.77	27.11									6.17	7.52	1.05	4.91333	2.04					33.22	36.9					0	12.2		0	4.06667	61.25	71.33	59.84	71.08	72.55	67.21	2.22	1.67	1.37
Gorilla	1.26		1.32								4.89	9.1	5	4.34	2.91		5.82	7.81	1.1	4.91	30.19	22.2		19.76		11.8	17.54	25.33	10.77	13.11		0	1.25		0	0.416667	46.42	58.24	42.04	53.81		50.1275	2.14	1.29	1.72
Marmot	1.45	2.75	0	3.87		6.56	10.43	4.29	5.62		3.08	8.87	4.98	3.93	1.65		6.98	8.09	0	5.02333	2.08					9.57	7.03	18.35	9.67	15.35													2.95	0	0		92.31	88.84	90
Guinea.Pig	0	0	0			6.41	19.59	4.78			2.59	4.25	4.49	3.53	3.49		3.4	4.22	0	2.54	52.27	80.8				31.19	31.67	52.41	35.53	43.12		2.67	3.15	3.04	0	2.215	45.63	50.2	45.49	46.41	47.2	46.986					100	100	89.92
Horse	13.8	4.06	3.76								35.64	50.71	54.03	45.53	38.33		4.53	5.8	0	3.44333	89.74	95.56				8.69	7.95	27.83	12.77	17		1.95	3.86	3	1.32	2.5325	16.75	21.5	16.88	19.46		18.6475	2.21	0	0
Human	1.92	3.17	2.37	4.42		3.72	7.97	4.58	6.35		2.38	8.08	4.39	2.91	1.92		6.19	7.21	1.05	4.81667	45.47	42.25				9.89	10.43	22.71	8.32	14.95							29.35	36.99	30.11	36.48		33.2325	3.28	2.25	1.8		93.19	92.9	92.2
Hyena						7.77	19.38	8.1	12.08								4.88	5.14	0	3.34	65.47	59.66	65.6	32.77																							100	100	88.99
Iguana	0	0	0								59.72	86.49	83.94	73.66	64.1		5.24	6.49	1.2	4.31	1.72					6.73	7.78																3.62	1.42	1.5		100	100	97.16
Kangaroo	0	0	0														4.13	5.55	0	3.22667	10.63	1.48				19.48		26.94	14.93	24.21		1.83	2.32	2.05	0	1.55	0	0	0	0		0	2.56	0	0		95.52
Killifish	0	0	0			0	0	0	0		2.49	6.33	2.8	0	0		3.45	4.23	0	2.56	30.94	2.27	48.85	37.98		1.5	2.04	2.18	1.45			0	0	0	0	0	35.27	55.86	45.99	44.06	49.14	46.064	1.6	1.41	0
Llama	1.37	0	0			3.8	5.38	0	0		30.5	45.86	40.7	36.09	33.21		5.02	6.12	0	3.71333	75.96	74.19		51.79		34.19	32.85	56.19	36.27	40.87		2.95	5.91	3.75	0	3.1525	34.95	37.05	32.44	30.84	33.82	33.82	3.04	1.92	1.51
Mole	0	0	0			2.27	6.78	0			20.65	38.27	37.68	30.17	25.8		13.01	16.27	10.39	13.2233	65.46	63.79		52.92		32.69	31.56	35.82	30.28	42.46		2.49	3.65	3.04		3.06	39.06	49.34	39.68	39.41	6.28	34.754	0	0	0		90.76	51.17
Mouse	0	0	0			0	9.28	0	0		7.68	6.76	5.29	3.77			7.83	7.92		7.875												0	5.59	0	0	1.3975	13.08	21.79	18.65	19.21		18.1825	2.11	0	0
Muskrat	0	0				3.09	5.58	2.51	3.41		22.48	33.13	31.81	27.26	22.97		4.5	5.87	0.73	3.7	1.39	48.13				29.79	28.75	50.19	33.56			2.27	4.74	2.11	0	2.28	19.14	29.6	25.93	24.63	24.58	24.776					91.83
Opossum	0	0	0			4.21	10.65	5.99	8.15								6.11	7.96	0	4.69	13.18	1.67	4.67	5.27		25.16		32.67	21.22	27.16		2.99	4.79	4.49	0	3.0675	4.47	6.68	6.45	0		4.4	0	0	0		95.87
Otter	3.39	4.56	2.94	5.12		5.22	0	0	0		81.71	96.91	92.78	87.37	79.63		5.64	7.26	1.08	4.66	68.06	75.96		0		31.88	33.11	69.93	44.29	51.91		2.82	9.03	4.27	0	4.03	22.73	27.13	26.16	25.61	26.36	25.598	3.16	1.87	2.06		91.2	93.11	87.14
Pheasant	53.08	32.85	36.81			38.52	75.37	45.14	52.56								6.73	7.6	1.9	5.41	39.96	2.7	43.53	9.81		44	40.13					7.58	6.43	7.05	0	5.265	81.9	83.2	86.19	88.43	90.15	85.974	3.06	2.26	1.69
Pig	0	0	0			4.33	9.25	3.01	4.19		23.48	45.5	41.52	35.9	29.4		6.31	7.42	0	4.57667	69.4	73.32				13.71	11.29	24.64	10.51	18.08							15.25	16.63	16.12	15.72		15.93	0	0	0		95.64	95.38	53.41
Pufferfish																	6.51	9.47	0	5.32667												8.96	0			4.48	40.73	70.89	59.82	52.53	59.28	56.65	2.95	0	0		97.9	97.62
Python	0	0	0			0	7.54	0	0								5.08	6.07	0	3.71667	4.14					58.01	38.88										3.56	0	0	0	0	0.712	2.53	0	0		94.23	92.09	50.57
Rabbit	0	0	0			4.23	6.77	3.64	5.25								6.23	14.64	5.13	8.66667	79.46	78.28		50.53		22.21	21.87	45.84	20.56	36.38							28.22	28.61	25.41	26.47		27.1775	2.65	1.87	1.58		92.59	92.06	89.38
Raccoon	1.1	1.74	0			5.28	6.65	3.48	3.86		89.81	96.94	96.62	88.27	82.64		5.61	7.16	0	4.25667	49.1	86.93				28.41	27.72	47.51	20.87	35.1							35.71	42.19	33.32	37.48	39.01	37.542	2.78	0	0		95.66	94.73	93.77
Rat	1.27	2.02	1.05			0	3.72	0	0								6.57	7.24	1.13	4.98	51.7	78.6		60.09		44.76	36.93	50.92	31.03	43.51							20.54	21.69	18.45	20.03	19.66	20.074	3.08	1.84	1.79
Rattlesnake	0	0	0			5.55	9.34	3.65	5.29								5.99	8.14	0	4.71	1.86					72.14	47.17																2.87	1.47	1.52
Rhesus.Macaque						9.97	21.34	9.75	12.76		2.17	9.1	4.42	3.14	1.8		4.88	5.21	1.26	3.78333	24.39	24.24
Shark	0	0															5.61	7.06	0	4.22333						94.15	89.01	96.12	79.52	83.81							21.63	42.57	31.99	35.08	40.25	34.304
Sheep	0	0	0			2.94	5.73	2.12	0		30.31	43.45	47.59	41.5	34.82		4.71	6.46	0	3.72333	65.29	65.52	50.58	45.14		17.74	13.68	37.52	18.47	22.63		2.4	6.72	3.18	0	3.075	22.35	26.83	26.04	24.5	24.49	24.842	2.62	1.48	0		95.44	92.8	50.96
Squirrel	0.86	1.09	0			3.04	9.09	3.35	5.02		3.76	7.9	6.5	3.57	0		7.24	8.65	2.97	6.28667	2.23					26.42	22.83	39.79	22.57	27.8													3.32	1.52	0		94.62	93.13	91.16
Trout	1.15																9.08	11.15	0	6.74333	36.98	2.41	39.19	80.84		0	54.41					8.26	0			4.13	13.22	29.89	22.44	22.37	23.84	22.352	3.56	2.31	1.73		100	100	82.59
Tuna	1.2					19.01	22.33	18.59	21.78		0	10.33	5.32	0	0		5.89	8.29	0	4.72667						0											28.47	51.05	39.25	38.77	47.63	41.034	3.18	1.89	1.8
Turkey	53	36.56				77.45	92.29	62.8	74.24								7.26	8.53	0	5.26333	50.81	2.75				41.18	37.39					5.33	9.48	0	0	3.7025							3.28	0	0
Turtle	0	0	0			0	7.59	0	4.87								8.35	8.61	0	5.65333	82.1	3.06		78.13		35.25	29.99										40.9	56.95	49.21	48.13		48.7975	3.41	2.08	1.21		100	100
Wild.Boar	1.69	2.19	1.51	3.38		0	10.02	4.28	5.78		37.87	70.72	56.63	48.92	40.39		6.39	7.59	1.21	5.06333						15.67	13.94	34.33	16.26	24.11							21.93	25.73	22.14	23.3	25.01	23.622	4.3	2.68	1.88
Yak											52.29	62.37	63.92	57.16	48.22		8.72	7.38	1.09	5.73	81.26	91.26	80.15	51.87																							96.23	95.08	94.07
Zebrafish	1.32					0	0	0	0								5.07	6.72	0	3.93						0	0	0	0	0			10.84			10.84	23.62	43.89	31.18	32.46	41.18	34.466	2.63
AVERAGE	4.82685	3.37224	1.40143	3.77857	3.34477	7.74809	15.766	7.69913	9.23357	10.1117	31.5914	45.6851	44.1305	38.627	33.7728	38.7614	5.71817	6.79467	0.647119	4.38665	52.7033	52.772	49.5973	31.96	46.7581	25.7947	25.9961	40.5033	24.2064	32.0668	29.7135	3.62757	4.64763	2.98414	0.09125	2.83765	29.828	36.8088	32.2733	32.8404	33.5471	33.0595	2.44714	1.09596	0.801064	1.44805	94.9391	93.449	77.4258
Std Deviation																				1.70769																2.18565						20.2599
PHYLOSignal(lambda)	0.6024	0.4947	0.06041	0.002626		0.009337	0.03886	0.0001788	0.09182		0.09829	0.03461	0.04321	0.05817	0.06671		8.882e-16	0.0002744	0.4375		0.009191	0.0002468	0.02052	0.05936		0.0005443	0.008043	3.734e-05	8.593e-11	5.655e-12		1.039e-11	0.0009491	0.001665	0.1655		0.003264	0.002564	0.006742	0.01162	3.242e-05		1.438e-09	0.0001947	0.0009746		2.2e-16	3.206e-09	3.798e-12
[truncated: 39 more columns]

## Sheet: Mouse tissues
sex	species	tissue	id	TANK_Chen.1	TANK_Chen.2	TANK_Chen.3	TANK_Chen.4	TANK_Chen.AVG	OTP_Faust.1	OTP_Faust.2	OTP_Faust.3	OTP_Faust.4	OTP_Faust.AVG	PAX9_Emi.1	PAX9_Emi.2	PAX9_Emi.3	PAX9_Emi.4	PAX9_Emi.5	PAX9_Emi.AVG	BCL11B_Xenia.1	BCL11B_Xenia.2	BCL11B_Xenia.3	BCL11B_Xenia.AVG	VRK1_Siddhartha.1	VRK1_Siddhartha.2	VRK1_Siddhartha.3	VRK1_Siddhartha.4	VRK1_Siddhartha.AVG	PAX2_Abraham.1	PAX2_Abraham.2	PAX2_Abraham.3	PAX2_Abraham.4	PAX2_Abraham.5	PAX2_Abraham.AVG	PAX2_Daniel.1	PAX2_Daniel.2	PAX2_Daniel.3	PAX2_Daniel.4	PAX2_Daniel.AVG	SMAD2_Leo.1	SMAD2_Leo.2	SMAD2_Leo.3	SMAD2_Leo.4	SMAD2_Leo.5	SMAD2_Leo.AVG	ZNF521_Robert.1	ZNF521_Robert.2	ZNF521_Robert.3	ZNF521_Robert.AVG
X6	Mouse	Adipose	avg	1.40833	1.83167	0.828333	3.05	1.77958	2.26	6.22	1.122	1.986	2.897	12.9917	6.11333	14.3633	12.6717	11.315	11.491	7.385	6.33333	0.935	4.88444	46.6233	70.4783	6.36	53.3583	44.205	80.356	73	83.056	64.6333	73.9	74.9891	3.29	11.6133	6.05333	1.095	5.51292	33.1467	41.895	32.7667	37.8733	42.5467	37.6457	3.20833	1.25333	1.66667	2.04278
X6	Mouse	Brain	avg	1.18167	1.73667	0.85	2.59667	1.59125	2.43667	5.45	1.64	1.80667	2.83333	12.5883	6.35	13.04	11.0483	10.22	10.6493	5.48333	5.55333	0.903333	3.98	33.3867	47.5867	NA	22.95	34.6411	83.0767	74.2233	82.92	70.408	76.955	77.5166	4.53	7.515	5.00167	0.421667	4.36708	13.1683	35.33	27.9283	26.6167	27.8967	26.188	3.28833	1.56333	1.12167	1.99111
X6	Mouse	Heart	avg	1.24833	1.86167	0.666667	2.50833	1.57125	1.30167	4.355	0.8	1.04167	1.87458	17.8783	4.298	21.4767	19.9367	18.655	16.4489	5.27833	5.55167	0.165	3.665	48.4283	70.145	8.76	50.926	44.5648	87.3117	85.4067	90.0333	72.2567	75.632	82.1281	3.45	12.4983	5.646	1.102	5.67408	33.3267	52.0417	42.9783	45.0583	45.2433	43.7297	2.96667	1.46833	1.46833	1.96778
X6	Mouse	Kidney	avg	1.42833	2.22167	1.15833	3.14	1.98708	1.83167	4.58667	1.39833	2.56667	2.59583	8.15333	5.63333	8.94833	7.03667	7.68167	7.49067	4.92	5.00833	0.341667	3.42333	53.9283	78.2367	8.91	62.1317	50.8017	24.405	21.95	27.0733	20.286	23.662	23.4753	2.46	5.59	2.89667	0	2.73667	28.365	50.4717	36.4417	42.3283	48.8733	41.296	2.89833	1.685	1.74167	2.10833
X6	Mouse	Liver	avg	2.345	2.53	1.25833	3.69333	2.45667	1.95667	6.09	0.958333	1.755	2.69	26.5583	6.96	26.8583	23.785	28.7567	22.5837	7.76167	7.59333	1.98333	5.77944	56.265	85.31	7.97	62.9917	53.1342	96.5267	92.975	93.2683	80.436	84.42	89.5252	3.88667	14.9533	5.20333	1.88	6.48083	35.1733	66.3083	50.4633	52.805	55.77	52.104	3.09167	2.08167	2.115	2.42944
X6	Mouse	Muscle	avg	1.73333	2.68667	1.34333	3.39	2.28833	1.61167	4.36167	1.275	3.006	2.56358	10.2933	6.56333	10.425	8.455	8.155	8.77833	6.13167	6.44667	1.07333	4.55056	49.1717	72.805	9.315	59.0683	47.59	56.8867	53.5717	58.9867	46.378	50.914	53.3474	4.32333	7.28667	4.885	1.025	4.38	25.4117	31.4867	28.7833	26.2767	31.4033	28.6723	3.23	1.40333	1.54667	2.06
sex	species	tissue	id	TANK_Chen.1	TANK_Chen.2	TANK_Chen.3	TANK_Chen.4		OTP_Faust.1	OTP_Faust.2	OTP_Faust.3	OTP_Faust.4		PAX9_Emi.1	PAX9_Emi.2	PAX9_Emi.3	PAX9_Emi.4	PAX9_Emi.5		BCL11B_Xenia.1	BCL11B_Xenia.2	BCL11B_Xenia.3		VRK1_Siddhartha.1	VRK1_Siddhartha.2	VRK1_Siddhartha.3	VRK1_Siddhartha.4		PAX2_Abraham.1	PAX2_Abraham.2	PAX2_Abraham.3	PAX2_Abraham.4	PAX2_Abraham.5		PAX2_Daniel.1	PAX2_Daniel.2	PAX2_Daniel.3	PAX2_Daniel.4		SMAD2_Leo.1	SMAD2_Leo.2	SMAD2_Leo.3	SMAD2_Leo.4	SMAD2_Leo.5		ZNF521_Robert.1	ZNF521_Robert.2	ZNF521_Robert.3
mdeltaf	Mouse	Adipose	delta(m-f)	0.11	0.27	0.383333	-0.0933333	0.1675	0.46	0.233333	-0.428333	0.748333	0.253333	-3.41667	-1.89333	-3.02667	-1.48333	-1.77	-2.318	1.17667	0.386667	0.43	0.664444	0.68	-0.783333	NA	3.77667	1.22444	2.24	-1.51667	-8.085	NA	NA	-2.45389	-3.27333	5.94667	0.0866667	-0.05	0.6775	-2.24667	-14.5167	-11.9533	-5.70667	-7.42	-8.36867	-0.316667	0.38	-0.746667	-0.227778
mdeltaf	Mouse	Brain	delta(m-f)	0.323333	0.3	0.16	0.126667	0.2275	0.653333	1.59333	1.06	0.233333	0.885	-4.67667	-2.76667	-3.17333	-2.37	-2.42667	-3.08267	0.4	0.206667	0.993333	0.533333	-5.86667	-3.94	NA	0.18	-3.20889	-1.92667	2.42	1.82667	4.47167	7.04667	2.76767	1.51333	3.95667	1.57667	-0.843333	1.55083	0.583333	-9.62667	-10.11	-4.57333	-3.36	-5.41733	0.356667	-0.6	-0.996667	-0.413333
mdeltaf	Mouse	Heart	delta(m-f)	-0.0966667	0.0366667	0.306667	0.263333	0.1275	0.576667	0.456667	0.593333	0.636667	0.565833	-4.18333	1.57833	-2.44	-2.24667	-3.08333	-2.075	-0.223333	-0.256667	0.33	-0.05	0.13	2.21	NA	0.44	0.926667	-0.93	-0.873333	-1.17333	-2.52667	-2.08833	-1.51833	-1.1	1.89	1.08167	0.78	0.662917	-2.47333	-2.21667	-3.63667	0.93	-1.94667	-1.86867	0.0133333	-0.283333	-0.656667	-0.308889
mdeltaf	Mouse	Kidney	delta(m-f)	-0.11	-0.35	-0.496667	-1.46	-0.604167	-0.03	-0.133333	0.383333	-0.2	0.005	-0.74	-1.38	-0.163333	0.82	1.09667	-0.0733333	-0.153333	0.21	0.0566667	0.0377778	-0.716667	1.68	NA	1.83	0.931111	1.44333	2.04	4.88667	2.47667	7.645	3.69833	-2.39333	2.42667	-2.92	0	-0.721667	0.19	-1.57667	1.27667	-1.05	-4.08667	-1.04933	-0.703333	-0.336667	-0.23	-0.423333
mdeltaf	Mouse	Liver	delta(m-f)	0.636667	0.24	0.163333	-0.533333	0.126667	0.0333333	0.593333	0.536667	1.31667	0.62	-8.57667	-2.56667	-6.15	-3.20333	-4.25333	-4.95	-0.843333	-1.18667	0.533333	-0.498889	-1.67667	3.23333	NA	-7.66333	-2.03556	4.01333	1.01	-2.11	0.0483333	3.22	1.23633	-1.78	-0.213333	-2.76667	0.84	-0.98	-5.35333	-7.87	-12.7067	-6.53667	-7.87333	-8.068	-0.79	-0.49	-0.85	-0.71
mdeltaf	Mouse	Muscle	delta(m-f)	-0.58	-0.00666667	-0.16	-0.606667	-0.338333	0.556667	0.356667	0.03	-2.91833	-0.49375	-1.52	-2.03333	-0.303333	-0.39	-1.44333	-1.138	-0.576667	-0.7	-0.52	-0.598889	0.41	0.89	NA	-1.63	-0.11	-0.326667	-2.19	5.56667	5.47167	6.20667	2.94567	0.34	-2.37333	-0.443333	-2.05	-1.13167	9.41667	5.35333	7.44667	4.1	8.14667	6.89267	0.88	-0.0133333	-0.573333	0.0977778
[truncated: 35 more columns]

## Sheet: Human Lymphoblastoid
	id	sex	age	pos1_Daniel	pos2_Daniel	pos3_Daniel	pos4_Daniel	AVG DANIEL	pos1_Leo	pos2_Leo	pos3_Leo	pos4_Leo	pos5_Leo	AVG LEO	pos1_Jan	pos2_Jan	pos3_Jan	pos4_Jan	AVG JAN	pos1_Mustafa	pos2_Mustafa	pos3_Mustafa	AVG MUSTAFA	pos1_Xenia	pos2_Xenia	pos3_Xenia	AVERAGE XENIA	pos1_LINE1	pos2_LINE1	pos3_LINE1	pos4_LINE1	AVERAGE LINE
1	C0001	M	34	7.62	43.74	48.2	38.71	34.5675	91.81	93.22	77.64	90.09	82.91	87.134	8.43	12.1	25.64	13.07	14.81	77.12	88	80.26	81.7933	5.55	5.04	1.82	4.13667	56.36	76.36	75.11	89.25	74.27
2	C0002	M	34	4.2	21.54	16.84	9.48	13.015	90	92.43	88.71	90.07	84.88	89.218	16.65	15.28	39.96	10.26	20.5375	85.83	95.17	67.64	82.88	8.56	8.61	3.26	6.81	66.3	80	84.08	94.88	81.315
3	C0006	F	30	2.69	10.91	11.1	8.28	8.245	62.11	91.67	58.18	90.92	87.81	78.138	NA	NA	NA	NA	NA	88.73	100	84.29	91.0067	5.73	6.53	1.3	4.52	62.98	80.39	81.02	92.98	79.3425
4	C0008	F	43	6.01	40.77	45.08	38.31	32.5425	59.47	58.38	53.05	39.32	73.17	56.678	44.52	40.26	42.13	25.27	38.045	84.62	98.72	83.81	89.05	7.84	9.84	3.14	6.94	58.12	76.42	78.91	90.79	76.06
5	C0009	F	34	4.17	39.53	14.03	10.21	16.985	93.87	88.98	88.99	90.53	88.28	90.13	37.42	16.05	44.41	7.21	26.2725	89.46	71.58	79	80.0133	7.23	8.82	2.85	6.3	60.37	80.67	79.69	91.77	78.125
6	C0010	M	28	3.18	12.25	9.93	6.18	7.885	87.37	92.03	85.08	92.79	85.01	88.456	NA	NA	NA	NA	NA	92.91	77.01	80.59	83.5033	6.15	7.34	2.37	5.28667	63.23	79.65	75.26	88.76	76.725
7	C0018	M	36	3.77	30.37	34.16	24.21	23.1275	86.25	94.51	74.06	86.98	85.32	85.424	13.9	18.42	39.46	17.37	22.2875	69.58	67.94	67.11	68.21	6.24	8.81	2.01	5.68667	53.41	78.49	72.6	NA	68.1667
8	C0022	F	NA	3.99	27.56	17.34	11.47	15.09	87.55	92.11	89.75	89.31	89.3	89.604	18.4	15.21	31.03	0	16.16	78.28	100	67.23	81.8367	7.22	7.86	3.62	6.23333	65.6	79.14	78.31	NA	74.35
9	C0030	M	NA	3.23	45.6	NA	6.22	18.35	88.64	90.33	79.46	87.76	85.05	86.248	7.14	6.39	NA	NA	6.765	85.9	100	84.19	90.03	5.41	5.07	1.27	3.91667	51.91	75.56	76.9	89.54	73.4775
10	C0035	F	NA	4.89	17.58	16.02	16.71	13.8	87.17	94.05	72.87	75.3	84.27	82.732	8.13	8.22	NA	NA	8.175	67.1	79.87	78.18	75.05	6.85	10.08	3.8	6.91	56.99	75.66	74.49	86.43	73.3925
11	C0038	F	47	4.18	71.8	42.19	12.53	32.675	89.9	84.93	70.95	88.79	87.09	84.332	6.21	5.85	38.22	5.42	13.925	91.95	100	72.35	88.1	6.01	7.19	1.55	4.91667	47.66	76.96	71.01	85.64	70.3175
12	C0040	F	36	2.17	13.24	NA	4.6	6.67	84	87.71	79.46	88.46	85.88	85.102	13.6	19.77	34.61	14.58	20.64	89.11	98.14	75.8	87.6833	9.28	4.21	1.68	5.05667	63.39	80.78	74.44	89.29	76.975
13	C0047	M	39	3.64	32.61	NA	7.43	14.56	94.07	91.79	89.37	89.45	86.91	90.318	6.59	7.29	16.99	5.13	9	90.48	79.87	80.96	83.77	5.05	4.63	1.59	3.75667	68.73	81.85	83.67	96.91	82.79
14	C0052	M	30	3.19	24.97	7.66	3.48	9.825	90.2	92	83.12	88.55	85.88	87.95	15.03	17.35	22.41	8.25	15.76	48.82	62.71	59.86	57.13	5.2	2.86	2.06	3.37333	60.8	80.91	74.96	93.33	77.5
15	C0055	M	42	3.59	17.98	10.02	8.29	9.97	93.6	95.67	90.23	93.44	89.13	92.414	12.01	10.98	60.4	24.24	26.9075	74.4	53.2	58.55	62.05	6.64	6.91	1.82	5.12333	61.26	82.86	74.84	90.45	77.3525
16	C0058	F	42	5.12	27.43	39.51	30.56	25.655	96.91	93.13	87.08	88.13	87.1	90.47	11.22	7.82	24.77	6.35	12.54	67	71.57	61.65	66.74	8.08	9.51	3.25	6.94667	57.93	79.33	80.26	92.99	77.6275
17	C0060	M	37	4.81	33.74	19.15	23.29	20.2475	90.99	84.12	77.44	89.38	80.87	84.56	30.62	18.37	30.52	20.32	24.9575	72.74	69.34	72.17	71.4167	6.88	3.69	1.8	4.12333	51.22	80.05	73	87.16	72.8575
18	C0065	F	40	4.66	18.55	12.38	0	8.8975	95.97	92.98	85.96	68.38	85.54	85.766	35.83	16.64	55.09	16.02	30.895	88.3	97.5	82.56	89.4533	6.92	8.52	2.99	6.14333	56.5	79.07	75.04	92.84	75.8625
19	C0084	M	49	8.72	53.75	53.08	28.54	36.0225	88.86	91.89	79.96	88.62	85.98	87.062	29.59	12.74	22.43	9.05	18.4525	80.91	93.15	76.18	83.4133	5.17	3.53	1.49	3.39667	54.83	79.15	74.86	88.1	74.235
20	C0085	M	37	4.43	43.73	NA	19.54	22.5667	93.72	95.06	84.28	85.08	90.21	89.67	31.18	17.28	27.87	28.31	26.16	60.03	81.5	62.06	67.8633	5.4	3.82	1.29	3.50333	60.74	78.54	80.74	92.18	78.05
21	C0091	M	41	3.74	41.08	28.49	18.5	22.9525	82.86	80.15	73.52	84.12	80.09	80.148	20.93	13.57	NA	NA	17.25	81.35	88.5	80.7	83.5167	6.2	6.75	1.87	4.94	54.09	80.17	73.09	87.92	73.8175
22	C0098	M	27	2.62	13.54	9.73	6.49	8.095	78.95	89.6	81.41	90.88	87.13	85.594	17.28	11.87	25.3	18.68	18.2825	84.75	88.5	79.8	84.35	5.58	3.31	1.56	3.48333	61.9	79.86	74.71	90.64	76.7775
23	C0106	M	24	6.94	38.37	39.9	39.51	31.18	91.91	93.64	67.2	85.65	84.03	84.486	7.35	7.92	32.63	11.52	14.855	80.2	100	83.99	88.0633	6.31	3.48	0	3.26333	49.54	74.26	72.02	87.52	70.835
24	C01060	F	49	19.85	45.28	14.3	6.68	21.5275	91.16	93.18	89.75	94.62	88.1	91.362	8.58	6.01	9.94	12.07	9.15	89.94	100	77.14	89.0267	6.49	8.56	2.61	5.88667	60.67	81.12	80.88	94.01	79.17
25	C0111	F	NA	0	16.24	13.49	21.16	12.7225	90.07	66.97	100	100	NA	89.26	19.06	31.92	22.34	NA	24.44	87.04	95.2	59.81	80.6833	11.22	12.55	0	7.92333	59.76	78.73	76.64	88.79	75.98
26	C0123	M	49	3	12.38	8.2	6.19	7.4425	91.96	90.86	88.78	86.03	87.51	89.028	10.57	9.89	23.26	7.49	12.8025	84.47	95.2	83.35	87.6733	5.16	3.46	0	2.87333	62.28	77.88	81	91.32	78.12
27	C0124	M	NA	4.41	24.45	19.83	12.58	15.3175	87.49	95.16	79.11	90.69	91.15	88.72	21.59	17.63	NA	NA	19.61	68.54	100	75.97	81.5033	5.48	5.68	1.48	4.21333	52.19	78.24	74.23	90.42	73.77
28	C0135	F	39	4.47	23.03	12.87	10.23	12.65	91.5	94.72	89.62	92.44	91.77	92.01	16.49	18.82	8.79	NA	14.7	85.93	87.79	82.99	85.57	8.81	8.52	3.3	6.87667	59.93	78.69	77.36	92.11	77.0225
29	C0137	M	33	3.69	29.46	15.05	12.37	15.1425	85.39	93.9	79.43	87.12	84.29	86.026	20.25	18.94	41.26	8.56	22.2525	81.75	83.18	76.25	80.3933	9.27	5.75	1.62	5.54667	55.66	79.32	70.51	89.03	73.63
30	C0139	F	39	3.61	23.37	24.34	18.34	17.415	83.08	95.86	89.51	93.79	90.36	90.52	27.7	34.4	27.53	6.55	24.045	75.6	80.47	73.05	76.3733	5.83	4.84	0	3.55667	58.22	78.36	75.21	89.17	75.24
31	C0149	M	42	4.55	20.46	13.16	8.92	11.7725	85.1	91.64	79.33	87.84	82.02	85.186	11.71	17.94	25.2	0	13.7125	81.32	90.4	80.08	83.9333	6.44	7.42	1.78	5.21333	59.05	80.16	80.33	92.49	78.0075
32	C0154	F	56	3.2	21.28	17.06	33.94	18.87	85.37	87.8	72.06	88.27	82.92	83.284	50.62	45.59	43.39	16.4	39	83.23	99.38	86.37	89.66	7.73	5.99	1.69	5.13667	49.42	77.58	70.74	84.55	70.5725
33	C0159	F	46	3.88	8.57	6.59	4.23	5.8175	92.86	93.08	88.55	91.22	90.41	91.224	NA	NA	NA	NA	NA	90.9	100	72.42	87.7733	6.45	7.37	2.32	5.38	62.89	80.32	79.6	91.94	78.6875
34	C0166	F	29	3.81	20.2	NA	24.57	16.1933	85.09	94.51	83.43	82.32	88.57	86.784	23.79	18.11	57.02	18.04	29.24	88.33	100	68.98	85.77	7.06	3.5	1.98	4.18	64.76	81.51	81.44	93.32	80.2575
35	C0167	F	39	4.13	49.1	12.26	6.37	17.965	98.28	96.99	92.83	91.22	92.75	94.414	4.92	6.5	NA	NA	5.71	61.55	100	83.98	81.8433	7	8.81	2.09	5.96667	58.08	79.63	78.36	92.93	77.25
36	C0168	F	49	4.81	46.6	17.21	9.55	19.5425	95.01	91.36	89.86	90	90.44	91.334	35.82	18.57	NA	NA	27.195	92.19	100	70.81	87.6667	6.77	4.54	7.03	6.11333	58.92	81	76.69	90.01	76.655
37	C0172	F	40	6.98	86.19	55.7	50.7	49.8925	95.13	98.43	89.22	93.42	92.77	93.794	5.94	6.47	7.28	0	4.9225	85.6	61.08	78.02	74.9	5.96	5.84	1.49	4.43	58.18	80.71	78.03	92.83	77.4375
38	C0178	F	50	6.07	31.33	12.61	11.16	15.2925	92.39	89.69	68.96	90.22	79.73	84.198	7.55	14.77	27.31	8.83	14.615	82.04	82.8	76.07	80.3033	5.76	4.63	2.03	4.14	56.64	80.03	71.69	88.53	74.2225
39	C0180	F	49	3.22	19.07	7.89	6.01	9.0475	96.42	95.29	91.26	88.83	89.28	92.216	15.59	15.22	21.49	6.38	14.67	82.84	91.24	80.57	84.8833	6.07	6.63	1.42	4.70667	68.48	80.45	78.61	90.58	79.53
40	C0186	F	30	6.43	21.35	13.71	5.04	11.6325	92.99	100	80.91	92.96	92.17	91.806	15.4	14.15	28.24	9.38	16.7925	83.01	94.2	72.1	83.1033	6.55	7.93	2.47	5.65	68.75	80.08	78.19	91.46	79.62
41	C0190	F	32	11.19	51.36	NA	14.86	25.8033	92.79	92.13	66.01	88.53	86.22	85.136	13.97	40.39	43.44	7.59	26.3475	63.84	46.46	43.81	51.37	6	3.31	2.11	3.80667	56.65	77.64	74.71	89.57	74.6425
42	C0191	F	27	4.11	16.47	16.6	9.69	11.7175	93.41	97.4	98.97	92.76	91.18	94.744	14.07	15	35.95	16.05	20.2675	76.8	80.36	78.11	78.4233	8.21	7.37	2.31	5.96333	68.7	79.95	79.33	93.47	80.3625
43	C0192	F	28	4.36	44.69	54.32	27.67	32.76	NA	89.62	85.03	88.23	85.46	87.085	39.58	44.35	15.77	0	24.925	75.51	88.71	62.19	75.47	6.6	7.48	2.79	5.62333	53.65	76.57	74.07	88.28	73.1425
44	C0196	F	44	3.65	21.29	16.94	13.33	13.8025	92.19	98.87	90.38	90.66	90.28	92.476	19.13	12.03	31.86	8.04	17.765	81.9	87.58	78.05	82.51	7.21	7.83	3	6.01333	64.26	80.07	76.39	89.49	77.5525
45	C0197	F	48	12.97	48.98	26.04	27.5	28.8725	89.46	94	87.49	84.65	86.15	88.35	21.21	23.17	43.69	14.15	25.555	90.05	100	72.7	87.5833	9.51	9.11	4.09	7.57	60.11	80.68	78.48	92.99	78.065
46	C0201	F	29	4.9	28.17	19.25	11.91	16.0575	91.2	93	87.99	90.69	88.26	90.228	13.21	11.01	32	7.74	15.99	87.17	100	71.02	86.0633	9.37	9.33	3.87	7.52333	64.88	80.53	83.1	96.84	81.3375
47	C0203	M	45	9.89	40.82	8.51	5.64	16.215	93.79	92.7	86.57	92.13	87.83	90.604	6.7	6.4	8.72	0	5.455	93.16	100	88.42	93.86	5.44	7.08	1.82	4.78	58.42	80.84	75.29	87.68	75.5575
48	C0723	F	NA	5.28	33.63	15.63	10.86	16.35	91.8	94.8	86.38	91.42	87.48	90.376	19.55	12.66	22.6	9.29	16.025	84.13	82.97	80.2	82.4333	6.29	7.26	1.77	5.10667	60.13	79.04	76.79	90.48	76.61
49	C0724	F	NA	4.45	27.91	15.15	18.64	16.5375	81.32	96.15	89.06	92.06	88.92	89.502	20.93	16.06	31.64	8.56	19.2975	83.9	84.93	77.49	82.1067	5.84	7.05	2.09	4.99333	63.26	81.29	79.23	93.39	79.2925
50	C0728	F	NA	0	11.78	19.12	14.31	11.3025	97.83	98.5	92.97	90.3	95.07	94.934	12.85	6.15	20.51	5.83	11.335	67.25	72.48	56.55	65.4267	6	7.69	1.53	5.07333	62.39	79.05	78.92	93.58	78.485
51	C0730	F	NA	2.97	31.1	25.46	12.25	17.945	98.45	98.06	91.25	93.4	96.69	95.57	33.22	16.97	32.36	20.62	25.7925	80.7	93.26	78.98	84.3133	6.56	8.5	3.84	6.3	65.35	80.55	80.7	95.11	80.4275
52	C0731	M	NA	2.62	7.81	5.73	4.03	5.0475	86.29	92.31	92.75	91.81	90.62	90.756	77.62	45.65	13.95	4.97	35.5475	89.55	67.56	84.08	80.3967	5.76	7.19	1.69	4.88	59.98	81.51	80.76	93.03	78.82
53	C0738	M	NA	5.09	47.58	NA	NA	26.335	94.98	94.64	89.94	93.64	92.01	93.042	11.47	10.98	NA	NA	11.225	94.03	100	87.25	93.76	7.61	3.22	1.68	4.17	61.2	81.2	79.32	92.08	78.45
54	C0741	M	NA	4.35	28.48	NA	7.57	13.4667	89.45	92.22	83.8	92.3	86.19	88.792	4.49	26.3	23.31	NA	18.0333	80.64	80.62	79.42	80.2267	7.42	4.98	1.72	4.70667	58.37	78.69	77.02	90.55	76.1575
55	C0742	F	NA	5.08	24.33	13.75	8.74	12.975	87.26	99.16	86.26	89.43	93.29	91.08	11.63	9.76	NA	NA	10.695	79.16	76.24	72.86	76.0867	6.49	8.08	2.17	5.58	72.19	80.57	80.76	92.28	81.45
56	C0749	F	38	5.71	26.66	14.42	10.01	14.2	86.69	91.49	83.78	92.09	84.92	87.794	15.92	15.29	27.12	8.22	16.6375	86.78	86.98	77.48	83.7467	7.08	8.41	2.58	6.02333	65.4	82.05	82.25	92.84	80.635
57	C0750	F	NA	4.68	45.68	50.83	42.55	35.935	93.08	97.44	88.01	92.55	94.15	93.046	10.91	7.82	16.2	7.85	10.695	85.69	81.44	77.37	81.5	7	8.93	2.7	6.21	59.83	79.17	71.88	91.57	75.6125
58	C0753	M	NA	3.49	31.64	9.55	5.4	12.52	91.63	90.97	87.54	88.39	84.79	88.664	62.37	48.23	81.53	26.6	54.6825	85.3	100	86.4	90.5667	5.16	5.89	1.58	4.21	54.94	79.85	77.78	89.92	75.6225
59	C0755	F	NA	5.08	21.86	15.49	9.56	12.9975	96.81	98.06	93.48	87.64	89.8	93.158	25.72	10.51	52.73	24.56	28.38	90.52	100	82.58	91.0333	5.82	7.05	1.99	4.95333	62.32	79.71	80.96	93.22	79.0525
60	C0781	M	NA	2.96	6.74	6.38	0	4.02	96.2	100	88.58	88.76	94.82	93.672	10.81	46.74	43.55	13.26	28.59	59.16	100	84.17	81.11	5.03	3.48	1.48	3.33	69.77	82.38	82.63	97.07	82.9625
61	C0832	M	NA	12.28	49.65	42.12	35.07	34.78	90.16	93.35	84.47	89.96	84.96	88.58	5.75	5.62	12.2	0	5.8925	90.36	94.41	87.2	90.6567	5.1	6.56	1.7	4.45333	54.06	78.94	75.8	88.86	74.415
62	C0848	M	NA	3.44	11.71	NA	12.6	9.25	88.54	97.2	85.55	90.99	90.1	90.476	16.6	11.57	12.41	10.83	12.8525	82.18	92.67	84.26	86.37	6.1	4.32	0	3.47333	58.02	80.3	74.24	89.21	75.4425
63	C0850	M	NA	4.33	37.43	NA	14.61	18.79	88.38	97.3	77.77	84.12	89.16	87.346	6.19	11.4	21.12	0	9.6775	82.79	86.88	81.08	83.5833	6.22	3.58	1.72	3.84	58.78	78.01	74.44	89.55	75.195
64	C0851	M	NA	3.51	42.45	12.37	5.87	16.05	97.06	79.13	88.59	65.08	92.49	84.47	37.81	37.3	16.62	6.13	24.465	91.15	91.94	85.42	89.5033	5.48	3.41	1.61	3.5	63.95	81.25	79.3	93.36	79.465
65	C0854	M	NA	5.79	58.47	31.76	34.42	32.61	90.74	90.51	78.66	87.95	83.45	86.262	NA	NA	NA	NA	NA	86.96	98.13	86.88	90.6567	5.63	2.87	2.38	3.62667	52.18	77.39	74.26	84.64	72.1175
66	C0861	F	NA	5.04	59.38	NA	34.73	33.05	76.12	79.79	63.6	59.33	71.17	70.002	35.85	30.34	16.78	4.65	21.905	80.86	98.15	58.04	79.0167	6.43	8.2	1.91	5.51333	52.76	69.28	65.9	80.42	67.09
67	C0862	F	NA	5.03	26.1	13.7	9.3	13.5325	91.69	96.26	86.53	90.81	90.48	91.154	16.16	16.91	NA	NA	16.535	86.89	89.24	73.59	83.24	6.88	3.05	1.71	3.88	69.35	80.85	77.42	93.26	80.22
68	C0868	M	NA	3.11	21.63	50.72	72.26	36.93	56.36	86.37	75.48	91.06	85.79	79.012	38.73	10.46	71.05	12.19	33.1075	82.19	58.85	76.9	72.6467	6.92	4.96	1.89	4.59	55.11	79.29	78.44	90.96	75.95
69	C0871	M	NA	4.97	23.95	NA	14.86	14.5933	86.91	94.04	77.68	89.9	84.5	86.606	0	NA	NA	NA	0	54.33	55.43	54.07	54.61	7.41	6.82	3.08	5.77	60.19	78.96	78.78	91.6	77.3825
70	C0874	M	NA	4.03	45.56	29.24	9.68	22.1275	91.49	83.68	88.71	90.87	91.01	89.152	9.5	8.16	13.51	5.31	9.12	83.48	97.6	80.66	87.2467	5.89	7.08	2.18	5.05	63.51	79.34	78.13	92.49	78.3675
71	C0880	M	NA	4.49	44.33	32.3	22.9	26.005	91.52	94.39	83.4	87.02	93.56	89.978	27.86	27.56	34.38	14.01	25.9525	80.02	89.43	77.27	82.24	7.56	7.65	3.37	6.19333	61.62	80.44	80.8	89.65	78.1275
72	C0881	M	NA	4.89	17.82	18.05	19.85	15.1525	87.49	95.19	82.57	87.59	88.31	88.23	14.29	14.37	31.33	12.79	18.195	78.18	82.59	81.36	80.71	6.17	6.9	1.58	4.88333	64.11	81.27	76.86	90.8	78.26
73	C0882	M	NA	4.33	21.27	NA	12.79	12.7967	92.14	99.44	86.31	88.75	93.28	91.984	12.8	9.16	23.59	9.1	13.6625	79.44	76.85	79.28	78.5233	8.18	3.61	1.94	4.57667	65.59	81.37	80.41	94.52	80.4725
74	C0883	M	NA	4.16	37.78	NA	12.92	18.2867	95.49	96.48	84.11	72.08	86.44	86.92	NA	NA	NA	NA	NA	74.34	71.49	77.77	74.5333	7.3	7.88	4.32	6.5	64.01	79.17	80.47	93.16	79.2025
75	C0886	M	NA	3.77	20.13	12.66	15.96	13.13	94.3	91.37	88.08	90.69	83.07	89.502	NA	15.43	31.67	18.62	21.9067	85.45	90.81	84.68	86.98	6.52	5.46	1.48	4.48667	62.26	79.3	82.6	94.95	79.7775
76	C0891	M	NA	3.1	27.71	8.99	4.24	11.01	92.3	91.81	89.32	90.91	88.93	90.654	7.01	6.37	9.74	7.96	7.77	57.58	58.27	58.64	58.1633	14.63	7.74	6.6	9.65667	53.63	76.62	77.58	91.66	74.8725
77	C0892	F	NA	3.9	12.76	10.31	8.49	8.865	77.7	88.76	72.47	91.16	85.98	83.214	8.37	12.3	NA	NA	10.335	71.08	75.51	67.6	71.3967	6.31	7.86	2.3	5.49	53.99	77.49	74.01	90.73	74.055
78	C0893	F	NA	3.44	35.04	NA	10.01	16.1633	90.79	91.22	80.94	83.24	85.54	86.346	17.18	10.34	NA	NA	13.76	78.93	97.67	74.72	83.7733	9.49	2.81	2.04	4.78	55.09	77.1	75.42	91.91	74.88
79	C0894	F	NA	5.09	45.28	37.74	32.88	30.2475	94.13	91.05	91.07	95.29	90.69	92.446	10.77	10.33	14.67	5.93	10.425	91.9	100	66.37	86.09	7.13	8.44	2.45	6.00667	69.97	81.09	84.05	98.19	83.325
80	C0895	F	39	8.93	30.81	18.56	22.53	20.2075	89.1	93.77	82.57	89.99	88.21	88.728	14.8	17.11	NA	NA	15.955	76.72	82.57	73.48	77.59	7.33	8.15	2.32	5.93333	59.51	80.81	73.95	91.86	76.5325
81	C0920	M	NA	2.64	19.18	8.43	3.82	8.5175	90.07	87.6	77.21	91.32	86.22	86.484	19.22	13.29	36.79	12.34	20.41	66.44	96.7	81.44	81.5267	5.41	3.82	1.55	3.59333	53.34	79.44	72.47	86.5	72.9375
82	C0921	M	NA	3.27	9	8.03	5.86	6.54	91.26	91.31	84.07	88.9	92.11	89.53	14.33	0	39.67	0	13.5	92.79	100	85.37	92.72	8.77	28.7	4.13	13.8667	59.22	80.07	82.34	94.88	79.1275
83	C0956	F	NA	4.97	14.74	7.77	3.05	7.6325	84.31	85.32	82.21	90.65	83.37	85.172	16.05	37.58	48.22	24.15	31.5	91.63	100	81.69	91.1067	7.58	9.08	3.15	6.60333	59.54	78.79	76.39	90.97	76.4225
84	C0958	F	NA	3.82	37.31	11.82	8.19	15.285	94.18	93.93	93.66	94.47	90.3	93.308	11.97	10.85	18.84	0	10.415	92	99.54	86.53	92.69	6.48	6.57	2.35	5.13333	58.91	81	82.44	95.01	79.34
85	C0959	F	NA	3.77	22.07	12.08	7.19	11.2775	96.16	95.56	90.64	89.41	89.94	92.342	29.24	22.19	NA	NA	25.715	84.27	87.58	80.26	84.0367	6.93	7.55	2.41	5.63	59.76	78.72	78.55	89.04	76.5175
86	C0967	F	NA	2.67	14.84	6.63	3.61	6.9375	91.08	94.84	90.02	95.11	89.55	92.12	43.92	44.22	43.63	8.6	35.0925	91.92	100	86.21	92.71	5.38	5.33	1.41	4.04	57.15	81	73.77	92.3	76.055
87	C0968	M	NA	7.4	25.42	NA	22.68	18.5	95.23	90.23	79.1	87.85	89.89	88.46	14.01	8.79	51.96	35.82	27.645	54.28	72.45	75.5	67.41	5.2	5.26	1.06	3.84	62.21	78.95	79.14	90.43	77.6825
88	C0977	M	NA	4.27	25.19	NA	16.29	15.25	84.13	93.52	80.53	90.1	86.58	86.972	17.93	11.28	29.44	7.01	16.415	74.4	85.3	75.94	78.5467	6.82	4.74	1.51	4.35667	61.29	81.58	76.2	87.87	76.735
89	C0994	F	NA	4.35	17.57	14.35	7.48	10.9375	92.44	94.69	87.54	91.35	89.56	91.116	7.07	20.62	20.21	7.37	13.8175	88.08	100	80.5	89.5267	6.85	7.36	2.09	5.43333	61.39	83.18	76.08	91.3	77.9875
90	C1008	M	NA	4.04	42.13	NA	22.23	22.8	95.55	91.59	84.36	87.63	81.92	88.21	15.03	10.63	43.63	14.96	21.0625	69.77	84.7	75.57	76.68	5.73	7.32	1.96	5.00333	59.07	77.77	77.72	92.06	76.655
91	C1010	M	NA	3.12	28.73	NA	10.26	14.0367	92.07	94.15	82.88	91.06	90.84	90.2	15.23	12.75	52.93	23.74	26.1625	86.25	71.65	81.86	79.92	6.4	6.46	1.72	4.86	65.53	81.23	82.25	93.6	80.6525
92	C1011	M	NA	5.31	47.71	NA	13.3	22.1067	96.84	97.05	95.17	90.45	92.71	94.444	15.82	33.74	11.44	0	15.25	78.89	35.22	74.39	62.8333	6.16	7.2	1.66	5.00667	64.74	80.14	81.03	93.04	79.7375
93	SG0125	M	NA	4.73	20.8	NA	0	8.51	91.85	96.33	92.74	90.8	89.49	92.242	11	27.25	46.79	10.93	23.9925	79.1	70.91	74.9	74.97	6.01	5	2.89	4.63333	72.69	80.97	82.82	94.35	82.7075
MEAN				4.75796	30.2143	20.2761	15.2721	17.5047	89.6487	92.1352	83.8132	88.283	87.7153	88.3169	18.8903	17.5598	30.8982	10.8524	18.9917	80.7929	86.509	76.1876	81.1632	6.75645	6.66032	2.18258	5.19978	60.1298	79.4881	77.4511	91.2025	76.9606
STDEV.S				2.59343	14.8024	13.5779	12.2813	8.88314	7.19618	6.10654	8.18519	7.76733	4.21823	5.19258	13.1917	11.3184	15.0855	7.80789	8.96337	9.92844	14.1776	8.65179	8.92449	1.44818	3.10169	1.11908	1.50593	5.21717	1.97404	3.57083	2.91515	3.10334
Neandertal								0						42					31				77				0
Denosivan								0						95					0				100				0
